# Supplementary material for: Impact of oxygen deficiencies on magnetic properties of La0.725□0.275MnO3−δ compounds
Source: RSC Adv. 2026 Apr 17;16(22):20194–205. doi: 10.1039/d5ra07059g (PMC13088778; doi:10.1039/d5ra07059g)
Supplement: RA-016-D5RA07059G-s001 [file RA-016-D5RA07059G-s001.zip]

Archive with 13 entries (13 files):
- data_xrdml s4 d_0.0.xrdml
- data_xrdml s4 d_0.15.xrdml
- data_xrdml s4 d_0.25.xrdml
- data_xrdml s4 d_0.35.xrdml
- table s5_d _ 0.00.opju
- table s5_d _ 0.15.opju
- table s5_d _ 0.25.opju
- table s5_d _ 0.35.opju
- table s6_d _ 0.00.opju
- table s6_d _ 0.15.opju
- table s6_d _ 0.25.opju
- table s6_d _ 0.35.opju
- table s7.opju
