# Supplementary material for: Impact of oxygen deficiencies on magnetic properties of La0.725□0.275MnO3−δ compounds
Source: RSC Adv. 2026 Apr 17;16(22):20194–205. doi: 10.1039/d5ra07059g (PMC13088778; doi:10.1039/d5ra07059g)
Supplement: RA-016-D5RA07059G-s001 [file RA-016-D5RA07059G-s001.zip › data_xrdml s4 d_0.0.xrdml]

<?xml version="1.0" encoding="UTF-8"?>
<xrdMeasurements xmlns="http://www.xrdml.com/XRDMeasurement/1.5" xmlns:xsi="http://www.w3.org/2001/XMLSchema-instance" xsi:schemaLocation="http://www.xrdml.com/XRDMeasurement/1.5 http://www.xrdml.com/XRDMeasurement/1.5/XRDMeasurement.xsd" status="Completed">
	<comment>
		<entry>Scan Mode: Continuous scan mode</entry>
		<entry>Scan Type: Locked Coupled</entry>
		<entry>Goniometer Stage: Phi</entry>
		<entry>Goniometer Control: Diffractometer Controller only</entry>
		<entry>Sample Changer: Unknown Sample Changer</entry>
		<entry>Measurement Flag: Already measured</entry>
		<entry>Sync. Axis: Unknown Sync Axis</entry>
		<entry>Beam Optics: Unknown Beam Optics Flag</entry>
		<entry>Monochromator: Unknown Monochromator</entry>
		<entry>Analyzer: Unknown Analyzer</entry>
	</comment>
	<xrdMeasurement measurementType="Scan" status="Completed" sampleMode="Reflection">
		<usedWavelength intended="K-Alpha 1">
			<kAlpha1 unit="Angstrom">1.540598</kAlpha1>
			<kAlpha2 unit="Angstrom">1.544426</kAlpha2>
			<kBeta unit="Angstrom">1.392250</kBeta>
			<ratioKAlpha2KAlpha1>0.500000</ratioKAlpha2KAlpha1>
		</usedWavelength>
		<incidentBeamPath>
			<radius unit="mm">240.000</radius>
			<xRayTube>
				<tension unit="kV">40</tension>
				<current unit="mA">25</current>
				<anodeMaterial>Cu</anodeMaterial>
			</xRayTube>
			<divergenceSlit xsi:type="fixedDivergenceSlitType">
				<angle unit="deg">0.600</angle>
			</divergenceSlit>
		</incidentBeamPath>
		<diffractedBeamPath>
			<radius unit="mm">240.000</radius>
			<receivingSlit>
				<height unit="mm">0.100</height>
			</receivingSlit>
		</diffractedBeamPath>
		<scan appendNumber="0" mode="Pre-set time" scanAxis="Gonio" status="Completed">
			<header>
				<startTimeStamp>2024-07-17T16:00:28</startTimeStamp>
				<author>
					<name>azus</name>
				</author>
				<source>
					<applicationSoftware version="3.0.5">HighScore Plus</applicationSoftware>
				</source>
			</header>
			<dataPoints>
				<positions axis="2Theta" unit="deg">
					<startPosition>10.000</startPosition>
					<endPosition>89.990</endPosition>
				</positions>
				<commonCountingTime unit="seconds">96.000</commonCountingTime>
				<intensities unit="counts">190 163 190 190 168 149 170 149 185 157 173 204 190 189 166 169 200 156 170 196 180 172 200 186 150 165 177 187 177 167 160 174 152 179 162 199 176 173 179 175 156 163 178 153 138 143 179 174 178 193 169 174 152 168 181 168 174 134 190 180 148 162 151 144 172 179 176 180 162 171 151 154 151 163 165 159 177 167 163 163 159 177 159 177 150 156 180 166 171 165 172 174 174 180 171 165 164 173 163 163 148 143 177 175 164 160 140 179 152 155 174 158 158 151 147 169 160 160 156 165 178 162 157 137 152 144 148 163 160 174 175 152 181 151 168 170 163 138 150 150 150 171 169 171 156 183 166 161 170 166 161 159 180 164 164 162 140 149 148 150 150 166 160 176 159 168 161 164 166 178 139 146 164 161 173 189 159 160 166 138 154 165 161 155 174 162 150 156 171 172 177 157 159 149 167 150 158 159 157 159 177 164 156 170 179 169 134 157 174 164 173 144 147 173 156 153 157 165 178 173 161 153 179 173 153 161 166 158 154 148 162 180 162 160 162 163 163 162 162 168 179 161 171 145 160 163 183 148 145 162 149 151 165 155 158 155 184 159 146 150 140 153 160 140 164 157 154 156 144 164 166 159 142 150 156 166 154 152 155 154 151 164 129 124 145 148 171 158 163 164 141 137 144 161 151 151 161 141 155 158 160 156 158 156 147 151 146 137 134 148 145 160 147 133 142 154 134 125 142 159 155 155 157 166 174 149 152 153 153 168 168 173 160 147 147 169 150 155 167 152 151 146 145 155 156 157 142 140 143 151 144 149 141 137 139 145 152 151 148 145 146 151 150 158 134 125 122 144 141 139 136 149 144 138 154 152 163 154 144 144 159 138 140 138 130 146 139 136 148 153 147 148 135 137 144 144 140 163 145 161 155 153 139 139 155 123 130 131 133 142 131 135 140 141 144 155 152 131 145 144 164 134 125 146 135 129 126 133 122 132 149 151 143 135 139 136 150 139 120 147 147 137 124 128 129 136 137 124 119 128 118 120 140 141 126 130 138 144 135 132 140 127 114 125 126 133 136 139 135 115 123 125 117 118 132 125 126 112 105 119 132 116 126 138 122 109 106 108 132 138 135 125 113 118 118 116 117 117 106 106 121 117 133 132 129 133 119 116 115 113 128 130 118 128 131 124 115 128 127 115 126 130 123 118 113 104 115 126 118 113 116 128 117 109 123 128 126 116 104 100 110 112 111 109 118 112 113 117 119 119 121 114 124 128 122 123 125 124 117 116 116 118 118 124 116 118 117 117 118 107 101 107 110 114 118 124 120 125 122 115 103 114 113 98 92 102 116 119 116 104 105 113 117 116 108 108 116 111 112 119 111 105 102 103 112 116 118 109 107 107 105 102 105 103 99 104 108 108 107 108 105 106 105 90 79 101 114 96 102 117 115 112 104 110 116 103 90 98 106 107 111 102 95 88 95 107 100 98 111 111 96 94 111 108 98 98 90 101 110 105 103 97 98 98 90 93 100 101 106 100 95 103 97 94 99 97 93 91 89 91 95 100 100 94 92 97 95 93 100 97 92 95 104 108 97 101 106 99 99 95 87 88 102 89 78 87 95 96 98 97 92 97 96 86 95 92 83 96 94 94 94 84 82 84 101 114 109 97 89 94 90 84 90 89 93 96 87 79 87 94 94 89 86 91 87 86 85 82 89 93 93 92 86 83 86 85 85 89 83 82 75 76 88 97 103 97 99 99 92 86 89 91 83 82 81 86 95 87 83 86 81 103 96 88 89 87 87 86 87 83 74 81 79 75 83 84 76 73 81 93 79 73 78 86 100 96 92 90 100 97 96 101 90 83 93 90 87 81 83 82 85 80 79 77 76 85 82 73 84 93 74 75 91 83 68 69 84 86 92 89 83 69 72 76 73 90 95 95 82 83 82 87 84 89 81 76 89 83 75 70 84 85 80 75 76 85 85 84 79 70 58 70 77 76 72 75 76 77 74 89 74 74 77 73 80 84 65 64 75 83 73 72 81 81 88 89 83 81 82 74 67 69 76 86 89 90 89 84 76 72 81 76 66 66 63 62 71 78 75 79 83 84 74 82 66 78 84 67 67 83 85 77 77 76 66 70 75 80 83 78 66 56 69 81 77 71 84 70 77 88 81 79 80 69 69 74 69 60 53 61 59 64 77 77 67 68 80 73 73 79 66 73 70 68 66 64 71 65 75 64 76 66 65 82 70 58 56 69 66 70 58 67 70 70 72 68 76 72 67 78 75 93 85 56 63 66 80 65 57 62 91 82 75 70 74 64 69 63 74 55 65 61 71 74 84 81 64 62 69 79 69 68 74 78 69 69 62 76 60 64 68 74 58 73 66 68 74 56 59 70 72 66 67 85 66 58 61 71 75 63 50 65 68 66 67 69 69 76 80 65 78 76 78 77 67 73 77 87 64 60 62 76 67 69 67 73 59 68 62 64 62 58 68 63 72 75 62 55 66 53 64 58 55 67 63 64 63 66 66 65 63 61 60 57 61 60 63 57 63 74 65 82 67 56 60 68 80 57 53 62 68 55 61 66 71 68 59 71 61 56 63 71 59 51 65 65 75 57 52 60 61 63 60 60 61 66 54 65 64 56 66 60 56 53 59 65 62 73 73 84 65 73 54 73 62 58 61 68 65 68 60 68 61 67 54 64 49 54 59 63 77 59 61 75 64 62 65 74 59 58 67 60 69 52 64 62 72 60 67 67 58 67 68 59 63 59 53 73 67 65 63 67 73 77 72 76 73 67 86 73 68 66 51 73 63 75 82 75 79 82 73 75 73 82 77 77 73 67 87 63 60 80 70 67 65 97 74 73 70 80 80 76 88 73 81 87 101 100 108 105 94 118 120 107 116 145 124 149 156 160 173 200 195 254 263 297 308 373 411 494 533 617 717 804 822 963 986 1019 1034 989 970 858 834 752 657 520 463 436 340 306 279 252 215 214 180 188 178 174 135 151 153 163 157 147 128 129 125 131 125 102 96 116 99 83 77 90 53 74 77 66 65 69 63 51 79 67 72 52 67 68 67 75 74 59 69 70 79 63 72 59 85 66 69 72 64 56 72 63 41 80 64 57 56 66 64 46 60 53 83 50 67 54 71 59 66 48 57 56 61 61 75 57 58 51 53 63 56 60 60 53 58 51 60 53 50 59 41 59 62 62 67 53 59 61 46 44 51 54 50 52 59 44 53 54 58 49 43 46 64 55 55 58 64 64 54 62 70 62 52 49 52 52 56 62 63 65 62 57 53 46 60 48 49 62 57 57 53 63 63 61 57 55 59 54 54 63 65 51 49 42 51 48 57 51 51 55 52 61 46 50 53 59 73 60 67 55 57 35 38 52 56 53 49 49 67 48 39 57 60 61 62 49 62 48 50 50 48 42 45 49 52 49 49 54 55 53 62 59 41 39 60 54 57 58 63 52 57 50 48 59 49 46 60 40 45 52 48 48 41 48 72 58 45 56 52 56 43 45 57 48 42 51 58 48 51 60 55 54 54 47 56 56 40 47 50 51 57 56 61 52 43 44 50 48 53 52 49 40 49 47 46 47 41 52 51 44 47 42 48 59 45 61 53 53 35 37 45 45 50 62 46 48 57 42 52 42 46 44 47 52 54 43 50 48 60 48 50 40 49 43 42 49 43 46 49 54 44 52 63 47 47 52 47 39 45 39 37 49 52 53 50 47 36 50 59 54 49 56 51 48 55 49 45 54 54 45 42 48 52 43 52 56 43 43 41 48 53 57 48 51 44 37 48 48 48 50 57 45 46 43 39 43 49 48 54 51 42 38 41 49 53 46 49 41 49 61 55 53 48 56 44 41 48 48 54 49 51 51 49 46 46 51 52 46 46 48 50 45 43 50 45 38 50 48 56 53 46 43 44 59 60 46 45 52 54 45 53 54 49 48 54 48 44 58 57 49 44 56 51 41 42 41 40 40 43 46 48 49 59 51 46 50 56 52 53 48 46 41 42 46 45 51 55 48 55 55 52 42 35 40 53 54 50 50 48 45 50 50 56 55 48 54 52 51 46 50 54 55 51 61 69 66 56 51 52 54 58 57 50 51 60 53 45 45 48 56 54 49 58 58 55 57 59 54 44 39 51 44 46 46 57 51 50 51 45 50 50 50 62 59 62 61 55 49 48 51 50 36 42 46 51 52 45 46 57 57 47 53 53 52 50 47 39 49 53 49 45 48 47 44 51 48 50 48 49 48 48 52 56 53 51 47 48 47 56 52 50 58 57 56 59 59 69 70 58 47 54 65 66 56 54 58 62 60 57 60 60 59 55 49 55 61 54 52 53 55 47 49 47 51 55 54 57 52 50 64 54 43 56 68 73 62 53 63 63 54 56 62 58 56 65 57 46 48 55 57 62 61 63 57 51 62 63 62 57 57 65 63 69 68 62 59 53 61 64 54 50 54 58 55 48 50 54 51 54 57 45 43 57 59 51 52 51 45 52 56 53 60 59 55 51 57 66 54 50 49 49 50 49 59 61 43 44 48 42 43 46 49 51 45 48 54 48 50 54 52 56 54 45 44 52 52 52 52 47 35 30 47 46 45 41 40 51 53 51 50 44 41 58 64 51 40 45 59 51 38 39 46 53 51 46 52 54 49 53 48 41 46 46 44 47 40 43 53 50 44 42 50 50 46 43 43 42 41 54 57 57 51 50 48 51 48 50 56 53 50 53 48 45 56 53 49 51 53 57 58 54 53 48 52 50 50 56 53 45 53 59 56 59 51 51 59 53 55 55 57 64 61 56 57 55 58 57 54 57 52 59 55 54 59 61 64 64 63 61 70 75 55 58 69 68 63 67 66 72 79 80 66 76 79 86 90 77 72 69 67 72 74 75 88 89 84 70 71 76 71 92 103 96 89 85 76 84 98 102 106 102 104 97 82 83 98 99 92 100 96 102 94 92 117 114 112 103 105 115 124 124 125 129 120 124 130 120 129 149 139 147 153 153 137 139 147 171 166 165 167 184 198 176 183 194 218 237 228 259 277 283 283 313 335 376 413 448 471 558 605 671 745 842 914 1030 1115 1202 1385 1525 1657 1904 2110 2387 2643 2963 3200 3346 3449 3517 3549 3520 3465 3469 3429 3355 3255 3236 3116 3004 2939 2881 2796 2781 2802 2795 2845 2904 3050 3238 3421 3569 3715 3773 3830 3805 3682 3576 3327 3159 2983 2673 2463 2348 2132 1964 1767 1555 1392 1234 1069 974 912 792 777 712 696 645 601 625 579 547 504 440 406 418 373 375 326 296 261 259 224 217 209 193 158 150 164 159 154 145 142 131 122 124 121 120 137 117 102 111 99 99 106 103 91 102 92 89 74 73 85 84 88 79 80 77 102 82 80 91 88 73 85 86 66 75 70 69 75 71 73 65 71 67 66 61 76 67 69 68 63 63 55 52 69 75 71 62 71 63 63 58 60 63 64 56 57 56 66 72 58 48 52 50 50 45 64 58 61 61 57 55 46 50 53 59 53 49 50 46 57 53 60 46 45 52 57 46 60 53 44 58 59 41 55 38 49 51 47 54 61 42 46 49 54 51 44 45 49 56 48 37 38 31 45 43 39 41 39 36 39 49 34 42 39 52 44 38 39 46 46 37 45 37 47 48 55 41 43 41 39 43 33 42 49 60 43 43 33 38 44 36 40 47 33 39 36 42 40 33 34 40 51 40 41 53 49 41 43 44 38 39 29 24 42 45 41 37 44 39 45 39 43 45 40 45 46 42 35 30 36 35 37 37 32 39 47 48 29 48 43 40 35 44 29 37 24 34 29 38 41 43 41 35 27 24 37 43 41 35 34 40 29 29 29 40 39 36 27 42 48 28 36 41 48 36 42 46 45 47 40 29 31 34 39 41 33 30 39 45 45 34 49 37 28 29 35 44 35 33 33 49 30 31 34 45 42 51 41 53 49 59 64 53 50 63 62 62 54 69 85 76 70 76 60 78 63 62 72 63 61 62 75 52 72 49 66 34 36 39 46 41 45 38 48 31 50 44 49 36 33 39 37 51 32 38 29 44 39 41 37 56 26 43 33 44 35 30 36 41 27 43 30 34 30 34 35 31 38 34 32 29 29 30 27 38 31 30 43 22 24 36 29 17 39 35 37 24 33 39 23 33 33 21 37 31 23 40 38 28 26 38 23 33 38 32 30 32 33 28 36 32 25 27 30 26 33 32 25 42 31 28 33 42 23 30 21 30 34 25 22 24 33 25 22 29 26 28 31 32 33 23 34 26 32 37 30 33 24 28 34 35 18 33 30 35 26 33 27 32 36 32 32 39 24 37 33 23 23 41 19 34 35 27 31 31 30 24 24 29 35 29 25 32 34 29 25 28 23 34 46 39 31 44 36 39 40 33 47 49 36 42 36 44 46 43 48 59 49 45 43 47 44 54 72 47 54 56 57 69 83 81 89 77 94 92 79 82 83 91 86 94 92 96 94 89 107 103 112 103 95 96 87 88 92 82 83 88 81 61 61 75 57 69 52 58 60 46 40 44 41 42 34 37 54 43 46 39 43 38 43 43 32 45 40 34 41 38 34 38 40 31 37 37 36 40 46 33 41 39 43 41 46 48 41 38 29 37 34 34 43 43 41 40 40 33 43 44 41 45 46 49 35 42 44 38 36 28 30 40 47 43 39 38 43 42 39 44 39 39 37 50 49 46 55 60 43 41 39 40 39 39 38 48 44 48 43 44 47 50 50 44 55 48 41 56 55 54 52 43 51 51 52 41 55 57 48 51 48 55 63 68 57 54 60 59 62 71 72 67 75 84 98 98 94 95 112 129 133 152 163 176 200 218 255 280 307 330 375 396 454 492 567 647 732 768 840 858 954 928 887 842 818 791 756 780 726 668 651 656 588 561 558 499 434 373 347 331 296 285 265 229 238 226 227 227 219 202 222 221 205 230 231 235 263 267 299 284 291 322 335 337 338 332 321 296 304 277 266 270 260 268 241 202 203 198 175 156 164 154 144 142 120 109 113 93 92 71 68 73 60 68 70 61 56 49 53 56 59 56 53 54 44 51 47 46 48 50 45 44 49 44 45 38 43 50 43 39 49 45 44 45 35 35 38 40 42 51 47 39 45 41 49 37 37 38 35 41 39 39 37 32 34 34 39 42 42 37 34 34 36 39 35 30 33 47 43 34 34 36 37 30 31 37 38 42 38 42 37 29 30 34 30 30 35 44 46 36 38 41 37 37 35 33 36 34 42 40 42 37 36 36 39 41 37 38 41 37 35 40 40 34 38 42 41 39 44 43 43 48 45 44 38 35 45 46 45 37 33 38 42 39 45 38 34 33 35 47 43 37 40 41 41 39 45 43 32 37 40 39 40 43 42 36 41 36 30 38 43 40 46 42 38 40 39 43 44 42 44 47 44 41 41 39 29 25 34 40 40 37 36 37 39 37 33 32 33 40 45 41 38 36 33 30 36 36 34 38 37 39 41 38 34 33 36 33 36 34 37 40 32 33 39 32 33 34 32 39 37 34 38 37 33 36 38 36 46 45 38 36 37 42 42 40 36 40 44 42 35 35 39 41 40 46 42 40 39 40 45 38 36 34 29 30 37 39 33 32 38 43 40 38 38 41 36 28 44 47 35 37 36 37 37 34 36 35 35 37 40 35 37 41 37 36 36 38 41 37 36 42 36 29 36 35 26 26 28 36 36 29 31 31 30 32 39 38 38 45 43 36 33 35 36 40 40 39 37 35 36 34 35 38 41 39 38 41 38 37 35 36 35 41 45 47 55 52 44 35 33 37 41 43 40 38 39 33 33 35 43 39 36 42 46 39 48 47 37 42 43 46 45 39 41 52 45 43 46 39 39 41 44 47 44 46 46 44 41 47 45 53 48 42 38 30 35 47 43 35 30 38 44 42 39 45 45 46 40 36 38 42 42 38 38 39 40 38 40 40 36 36 44 42 41 39 43 43 47 48 48 43 38 43 50 52 51 45 54 60 59 62 61 51 60 69 57 70 67 58 60 71 68 64 62 68 66 66 62 64 59 50 62 64 59 55 50 50 54 47 45 49 48 54 48 39 40 54 65 54 45 51 51 42 50 50 48 51 58 56 55 51 43 51 45 50 47 50 51 51 50 55 52 51 57 51 49 59 48 46 48 39 52 47 44 49 54 66 61 49 56 52 53 48 57 62 69 62 67 61 61 66 69 70 67 63 65 57 73 61 60 65 67 57 59 69 67 70 78 76 77 66 67 84 84 77 74 61 70 90 87 83 76 100 103 97 110 113 113 121 122 121 123 135 134 125 167 174 184 188 196 216 246 290 276 300 348 378 404 469 518 555 634 710 760 853 912 1035 1130 1216 1318 1455 1569 1714 1733 1724 1905 1929 1924 1922 1853 1768 1707 1661 1624 1538 1467 1391 1330 1283 1268 1165 1015 933 899 781 702 646 560 509 470 422 355 321 284 280 271 236 268 228 178 177 172 149 148 139 141 124 127 135 116 106 107 106 101 87 91 95 98 84 71 79 78 81 80 78 68 66 67 78 70 75 63 73 70 76 63 76 58 70 58 62 66 54 58 69 62 54 49 60 61 53 51 54 60 49 53 49 55 57 55 47 53 57 49 45 49 57 57 43 51 45 37 44 43 47 53 38 47 42 41 41 51 54 53 33 37 55 55 50 53 39 53 43 37 53 49 49 37 35 45 43 45 42 51 55 43 44 46 39 47 45 46 44 52 55 49 38 41 44 40 37 41 46 43 38 42 41 44 46 50 54 37 46 52 43 46 41 43 39 42 50 43 43 44 43 36 56 41 56 42 44 40 49 42 46 46 47 36 31 43 40 45 45 44 32 43 38 39 46 41 45 43 42 47 33 55 32 44 33 46 52 45 42 44 41 34 42 30 44 55 47 52 47 38 49 42 46 33 49 39 47 43 35 43 36 37 48 47 57 43 44 40 53 46 55 43 45 48 59 55 64 72 59 66 63 77 61 74 77 57 63 69 61 41 53 50 49 62 53 48 42 49 47 54 41 54 40 47 43 44 45 39 33 35 50 41 34 36 43 30 41 54 35 35 33 30 39 40 35 40 46 34 31 42 48 35 39 41 43 36 39 43 37 36 34 29 38 33 32 36 42 37 39 37 40 47 37 36 43 50 34 40 31 29 40 25 36 32 42 38 31 32 33 30 30 42 34 32 42 34 30 34 31 28 41 38 31 31 42 37 38 30 36 26 37 33 39 37 33 28 31 30 40 31 40 36 44 38 37 32 40 43 34 27 38 43 35 28 45 47 35 39 43 47 46 48 43 41 39 47 38 41 36 45 35 45 50 39 39 47 42 43 41 45 46 45 43 44 54 54 48 41 36 41 43 42 49 45 50 54 48 44 32 46 42 43 40 48 43 47 45 47 34 35 43 37 32 44 42 35 38 48 53 34 41 30 29 44 56 37 31 30 41 34 31 43 39 36 37 33 29 35 34 42 39 27 36 28 37 30 33 42 28 37 45 40 38 33 30 40 36 49 35 35 33 36 40 43 32 43 35 46 31 41 42 35 39 41 38 45 49 44 43 53 39 33 34 28 44 47 47 44 49 46 54 47 49 37 43 40 47 48 58 46 48 54 45 38 46 46 59 62 59 52 56 53 69 67 84 76 79 85 82 84 90 108 103 105 109 115 132 142 145 180 189 188 195 200 197 199 198 208 196 183 192 175 169 199 171 164 177 181 185 153 189 165 144 171 171 163 159 159 151 168 156 155 155 169 183 199 180 172 207 203 218 192 171 190 196 188 158 164 137 155 157 142 129 122 129 130 105 117 109 99 93 82 74 72 77 74 62 60 61 61 46 48 53 34 36 49 45 51 58 55 45 41 47 42 43 42 41 39 44 37 37 42 42 34 43 41 39 44 47 46 36 38 40 37 32 27 29 30 36 32 28 27 34 32 36 37 35 37 34 36 25 23 31 25 26 28 35 39 31 25 29 33 40 42 39 34 45 39 37 33 32 30 38 30 38 33 37 36 28 37 41 33 28 28 34 29 27 35 39 35 35 32 39 42 39 34 32 28 31 38 34 35 37 32 28 28 35 32 33 26 29 33 37 37 33 33 31 31 32 29 25 30 29 24 31 31 29 25 29 33 32 30 28 31 31 28 31 32 27 27 30 30 29 30 30 32 33 29 26 30 37 35 28 25 28 27 29 29 28 35 29 28 36 31 25 26 28 25 27 36 33 34 38 37 40 39 32 33 31 41 40 43 42 42 50 52 49 46 52 49 54 58 51 65 78 77 74 81 84 80 82 91 86 85 94 92 85 86 85 84 78 71 76 70 75 74 78 69 73 75 61 55 52 56 67 62 51 46 50 46 40 36 31 32 45 45 42 34 29 32 27 32 34 29 33 35 34 31 29 33 36 30 30 39 36 32 35 34 32 35 33 31 34 38 36 37 33 29 40 40 29 29 34 47 49 33 30 33 37 36 42 39 34 38 35 32 34 38 40 32 34 38 38 40 37 39 40 41 35 41 42 34 38 37 37 42 38 34 36 41 42 42 37 36 41 39 34 30 36 42 34 31 42 46 37 40 39 35 40 34 32 40 44 44 36 40 48 48 47 42 44 48 46 47 45 41 39 44 47 43 40 39 40 45 44 45 46 44 43 34 36 46 47 39 39 46 48 50 43 38 35 31 38 45 40 38 40 52 58 52 45 40 40 45 44 51 50 44 45 53 51 50 50 43 39 48 50 48 47 50 51 48 48 54 59 55 61 59 55 59 52 54 65 56 64 68 52 47 53 57 65 63 53 57 66 62 63 74 74 75 78 78 76 85 81 80 85 86 87 84 96 109 97 104 102 100 97 115 124 122 142 148 158 162 157 174 175 212 244 259 269 291 325 354 388 426 455 481 515 515 559 638 689 738 763 794 879 872 917 926 927 959 1012 1077 1118 1191 1203 1263 1342 1311 1375 1408 1391 1370 1330 1305 1229 1171 1106 1070 1045 1001 990 938 883 868 874 829 787 773 730 688 635 601 596 541 494 473 454 442 419 402 408 388 383 388 396 386 355 380 384 404 384 416 441 481 474 472 497 506 544 533 530 526 530 499 497 485 447 432 436 405 374 365 352 353 323 342 351 331 295 276 250 243 243 224 210 187 167 145 144 140 118 107 96 100 97 100 106 90 84 78 67 71 64 74 78 66 66 59 63 67 59 48 67 73 58 55 50 49 43 54 62 57 57 53 46 45 46 52 54 54 48 46 42 44 55 49 46 41 35 42 36 43 44 41 40 48 45 38 38 35 45 44 45 47 41 35 38 36 33 34 48 44 44 46 52 39 35 37 44 42 39 34 33 42 40 39 38 45 33 43 46 48 49 56 56 42 43 56 51 47 41 49 47 47 68 46 53 52 45 50 41 54 56 47 43 40 43 49 53 40 41 54 42 39 33 37 35 53 41 41 30 28 38 41 38 36 30 38 31 37 32 33 36 38 36 32 30 37 30 34 36 31 32 27 37 34 35 40 45 38 34 35 32 33 25 37 38 38 52 40 42 51 29 38 39 42 49 39 41 31 37 41 43 41 41 34 36 37 38 31 42 37 33 31 39 38 37 23 32 34 33 35 33 26 32 33 32 25 31 30 27 31 31 29 29 26 26 36 29 37 42 38 27 39 31 33 42 28 28 30 36 33 44 38 28 25 28 33 34 25 29 24 32 43 33 40 33 27 36 27 24 29 33 24 28 44 35 28 30 34 47 41 29 27 26 25 27 29 27 34 28 24 33 24 39 35 28 31 31 26 33 33 34 32 34 19 22 13 25 26 36 21 29 31 26 26 33 21 23 28 31 24 30 34 40 28 30 18 30 26 33 32 35 45 39 34 38 29 27 21 40 30 35 33 29 28 34 22 29 30 28 38 32 34 29 33 35 32 42 27 38 34 27 21 28 27 30 25 28 32 26 31 23 33 31 32 32 31 32 35 34 38 27 25 28 35 32 26 28 26 34 27 22 26 28 19 31 27 27 27 26 21 37 28 36 19 25 34 19 25 36 24 30 22 33 29 17 19 38 27 34 16 30 29 37 24 36 32 28 22 25 21 27 30 28 25 26 26 22 29 23 25 28 27 31 38 21 19 27 32 26 21 27 29 25 32 24 17 38 27 17 33 26 33 39 28 33 28 20 38 23 29 30 20 23 33 14 31 25 23 41 29 29 31 36 23 26 28 24 24 32 18 36 36 28 20 29 40 22 34 33 28 30 36 27 25 23 25 27 40 35 25 28 19 31 32 26 25 30 20 27 34 27 29 21 30 40 42 36 28 33 38 31 33 43 42 36 32 26 37 38 37 39 46 42 34 38 38 39 24 34 38 32 27 34 34 34 31 30 34 39 38 35 34 30 32 36 24 27 23 34 27 34 33 28 31 33 27 26 28 33 29 29 24 26 31 29 32 24 31 39 32 22 22 31 28 29 36 41 26 35 25 30 29 33 35 31 35 30 35 29 38 27 41 31 35 41 23 26 28 36 31 28 33 25 37 23 34 26 34 24 29 26 29 27 33 25 33 26 29 29 27 30 26 23 34 32 20 27 31 21 22 28 33 30 33 23 29 27 28 38 30 31 37 28 31 30 28 31 28 20 29 31 24 25 26 22 34 29 25 37 34 29 25 39 36 37 39 40 33 30 28 40 46 34 36 41 36 39 48 61 56 46 55 49 52 52 47 60 55 63 60 64 60 59 58 57 56 62 60 58 47 45 66 60 55 40 47 50 52 44 47 38 40 45 45 40 40 27 38 40 28 30 33 32 34 38 36 34 45 42 37 36 32 34 33 34 32 34 32 28 26 34 26 35 34 30 26 31 31 35 27 35 29 40 35 21 28 26 29 31 28 38 32 28 26 22 27 28 37 30 30 31 28 30 28 32 32 26 19 17 28 24 35 37 34 34 34 38 35 26 37 32 24 26 27 36 31 36 32 38 40 29 32 26 28 32 23 30 40 38 41 33 34 39 34 30 28 27 31 37 37 39 34 39 35 34 38 34 29 32 31 27 35 33 34 42 47 34 34 41 37 35 38 39 41 39 42 49 41 36 40 49 55 52 58 50 47 46 59 49 46 53 54 53 52 61 64 56 56 57 57 64 73 73 72 69 62 76 74 71 81 90 98 113 109 102 109 115 137 145 152 147 150 172 188 212 231 233 237 264 282 318 352 337 346 344 368 393 381 371 366 348 347 357 350 330 325 319 323 320 309 301 290 302 304 279 272 286 289 280 272 254 241 230 228 216 199 193 193 191 195 182 176 183 178 193 195 196 190 203 204 210 230 242 257 263 285 288 293 308 328 335 352 384 398 423 425 422 427 428 439 387 372 372 377 370 355 344 339 324 306 287 282 281 286 278 268 268 258 251 250 239 226 208 187 189 176 155 140 119 112 110 111 109 97 91 78 74 87 82 66 61 63 70 68 65 60 59 57 45 50 57 55 50 51 57 52 49 52 58 54 55 47 35 40 49 47 49 39 41 53 51 39 31 37 43 38 37 36 35 35 40 37 32 37 39 39 40 35 30 28 26 26 32 40 36 32 31 30 31 32 37 35 36 33 27 31 35 35 32 26 27 30 37 36 27 30 34 30 36 41 36 34 32 26 28 30 31 33 34 36 39 36 33 24 25 37 39 35 33 32 33 30 28 34 29 23 28 32 29 31 30 24 20 23 28 27 29 29 26 29 32 32 32 31 33 34 31 28 30 33 32 28 29 36 31 33 33 31 31 31 34 30 28 31 37 44 36 29 35 31 31 36 30 28 27 25 24 28 33 31 34 39 37 37 30 29 29 32 36 33 29 24 31 36 29 27 32 33 30 32 31 33 33 29 32 36 32 30 26 21 24 29 29 26 25 25 30 42 43 30 36 34 25 28 27 28 21 25 26 30 32 31 33 28 26 27 30 31 30 34 30 30 31 27 26 30 30 34 30 25 24 29 38 41 35 32 33 28 26 28 31 37 35 29 32 40 39 33 39 37 40 40 34 36 35 31 28 28 32 38 35 36 41 38 41 47 49 41 29 33 36 36 38 46 36 31 30 34 38 34 32 38 44 33 34 31 31 48 42 26 31 29 30 42 38 36 34 27 28 35 37 32 26 27 38 39 31 34 27 26 31 32 37 37 38 32 28 33 39 36 34 39 32 35 27 34 27 23 32 36 43 41 34 34 36 39 37 44 49 35 30 36 38 34 40 42 40 37 42 37 32 37 37 38 38 42 50 49 53 54 57 48 60 58 59 55 59 65 69 64 67 83 72 69 87 81 74 77 88 82 69 71 80 91 84 77 87 87 89 92 83 97 84 90 95 111 99 105 99 89 100 115 124 119 108 101 109 128 120 110 112 102 78 86 86 79 78 87 72 75 75 72 83 74 68 66 77 72 55 57 56 58 60 55 49 48 63 57 54 51 56 51 51 49 49 44 40 49 41 47 49 42 52 59 42 45 51 54 60 59 57 57 51 50 56 59 55 60 51 48 57 42 48 47 48 51 45 51 53 46 48 44 41 59 54 50 41 44 40 42 51 55 37 40 38 42 34 33 32 30 40 40 40 35 32 26 33 35 38 32 30 34 28 34 28 43 41 38 44 34 25 31 26 27 35 37 45 27 28 32 30 33 24 35 30 32 38 31 29 26 24 24 33 29 24 30 30 20 27 29 31 36 41 29 31 29 28 30 26 27 27 24 27 25 30 30 35 35 28 28 35 33 26 31 30 41 27 36 30 27 33 26 25 27 26 27 23 22 30 32 32 30 29 19 27 29 27 26 25 37 30 29 33 19 22 36 38 25 27 35 35 45 25 27 30 29 25 39 41 24 27 38 32 26 41 27 27 34 30 33 25 25 33 22 27 36 28 30 30 36 30 25 40 22 36 27 38 23 28 27 37 39 23 20 45 27 33 25 26 27 30 38 24 41 25 29 32 36 32 35 26 27 30 31 33 31 31 40 26 28 37 32 37 31 26 23 28 25 29 33 32 32 38 30 34 30 28 25 39 28 39 36 44 25 41 30 34 32 32 31 31 28 30 25 43 24 34 37 31 12 35 26 26 36 32 27 33 34 32 37 34 24 31 33 44 26 33 34 36 36 34 30 39 30 23 29 38 30 36 33 37 32 30 47 29 38 32 33 37 42 52 37 44 47 34 38 33 41 34 47 37 45 40 34 35 44 42 37 47 30 38 37 37 36 43 41 40 44 49 57 34 51 48 38 37 49 41 48 34 44 48 40 53 48 47 62 64 46 43 63 60 72 51 54 66 65 63 67 78 74 88 83 92 114 102 116 92 103 120 113 117 128 178 173 148 167 193 197 204 208 240 259 271 282 295 285 295 279 285 300 317 296 289 264 306 316 315 282 302 294 305 284 282 308 284 291 277 265 309 298 276 292 293 297 298 319 307 313 310 323 300 327 345 346 317 371 337 346 341 321 356 364 364 368 340 330 347 330 332 274 287 285 298 270 268 259 250 259 238 226 263 231 248 244 207 217 213 212 198 186 173 163 156 157 141 148 138 135 132 123 135 109 101 99 93 82 81 71 62 64 63 72 62 63 54 76 54 55 52 57 45 57 52 45 51 43 36 44 55 49 56 47 42 39 35 31 35 46 47 38 39 48 46 32 33 30 32 33 37 30 26 38 37 38 34 35 36 29 37 37 38 36 40 45 36 31 38 45 29 41 34 32 35 30 37 39 39 38 45 32 27 30 33 34 40 35 28 27 40 38 34 27 32 28 35 37 32 35 32 36 33 31 24 27 34 36 19 30 30 38 32 29 27 36 34 34 39 23 30 33 33 35 33 33 33 32 32 32 27 36 39 34 33 33 31 32 37 30 38 31 28 40 34 28 35 29 28 33 30 30 27 31 33 31 25 32 31 26 33 31 32 27 35 36 37 38 34 33 39 28 30 32 35 41 36 34 33 32 37 38 33 36 37 31 21 36 35 30 30 34 36 31 32 34 36 37 35 27 32 37 39 29 28 36 35 37 39 39 38 34 41 32 38 36 41 34 31 28 42 33 31 32 37 39 34 33 27 30 31 28 24 21 30 34 27 27 34 34 32 29 22 34 31 28 30 32 36 30 32 26 34 35 28 25 30 32 32 34 37 36 31 39 33 31 34 27 34 40 36 36 39 40 36 31 31 36 38 35 32 28 35 36 38 38 39 43 37 35 42 44 40 36 34 34 38 31 32 31 35 30 33 32 33 38 32 42 44 35 38 40 40 30 32 37 40 33 39 38 33 28 31 37 40 41 36 32 25 30 37 34 36 36 29 31 31 32 36 44 44 42 41 43 51 52 54 53 50 48 49 56 63 68 71 69 60 57 65 64 60 75 81 70 64 71 78 85 75 71 68 74 85 83 82 88 98 90 89 109 101 92 100 115 124 110 105 120 124 123 116 113 132 142 123 105 110 117 109 106 114 109 102 101 85 85 92 86 84 95 94 80 89 98 83 80 91 82 75 80 73 77 84 79 72 74 72 58 65 65 62 71 70 69 65 62 61 64 68 73 67 61 66 68 71 66 71 76 68 75 78 72 70 71 70 67 75 70 65 68 70 69 63 52 50 57 61 67 65 55 52 49 52 49 50 53 50 60 61 58 56 47 48 48 46 42 45 44 40 46 43 39 35 38 49 47 40 42 37 32 38 37 38 39 43 43 32 30 34 37 39 40 37 29 34 40 33 31 33 38 41 39 37 38 41 43 42 39 36 30 26 28 35 39 38 37 36 32 33 33 33 33 29 28 34 37 33 28 30 28 26 33 36 29 34 37 32 35 40 32 31 41 33 25 29 31 36 32 30 31 33 35 32 32 29 24 28 31 34 42 34 30 35 35 29 27 33 40 33 28 30 34 34 33 36 32 27 25 20 23 25 25 35 34 26 24 27 28 31 34 33 31 38 35 34 31 32 31 28 32 32 29 30 37 33 24 24 29 32 26 24 30 35 40 35 31 31 28 32 33 39 30 26 32 31 35 35 37 38 32 36 39 34 33 34 40 32 32 34 31 34 30 28 35 32 31 35 37 37 39 44 38 32 32 32 31 29 30 32 35 34 34 38 40 36 34 37 30 28 28 24 28 31 24 28 27 28 39 28 24 33 32 29 28 32 37 29 28 31 36 30 25 26 25 31 29 32 28 31 37 35 26 24 27 29 30 29 29 32 33 30 29 23 31 30 35 32 31 28 24 26 24 28 30 33 30 28 30 32 29 33 27 35 37 32 35 30 32 33 33 29 36 33 34 44 28 37 37 38 36 36 32 34 34 37 37 35 33 32 37 44 37 35 30 44 41 36 32 46 47 34 45 48 57 51 41 53 44 40 60 67 46 52 61 58 57 65 76 92 102 91 99 104 109 118 127 130 138 160 158 149 168 163 172 171 159 166 180 154 137 133 147 138 149 139 134 122 120 128 118 138 127 112 115 122 112 110 119 113 113 123 114 112 98 110 106 96 85 84 82 79 76 77 75 81 66 62 72 67 56 55 53 50 46 56 61 51 42 50 51 47 47 38 47 46 43 37 50 51 40 44 42 33 33 41 41 35 34 28 40 42 38 48 35 36 41 48 43 39 47 41 49 39 42 44 57 54 57 63 45 58 48 59 47 66 81 69 72 77 72 65 61 70 71 75 76 89 79 87 87 79 67 65 75 63 73 64 76 62 61 60 56 58 68 62 61 58 60 55 47 59 48 60 62 54 59 56 52 67 51 58 46 43 45 39 47 48 46 54 42 37 48 34 48 34 40 45 25 48 30 35 25 33 45 36 40 42 22 32 26 34 36 22 32 28 28 32 30 27 31 29 30 25 31 31 33 32 31 22 31 26 38 29 30 30 22 31 31 29 28 29 30 35 36 26 30 20 26 33 28 34 32 35 33 27 28 22 23 23 26 21 27 25 27 33 26 36 30 25 37 33 27 34 34 43 33 27 31 36 32 32 44 28 34 24 29 30 31 44 26 31 28 20 39 30 34 25 26 24 22 25 25 36 31 25 26 28 24 18 26 39 33 30 27 24 24 35 20 30 34 44 34 19 24 19 35 22 27 35 26 28 20 35 36 22 29 30 32 35 24 25 39 22 33 24 30 27 27 31 29 28 21 32 32 44 26 35 18 28 27 24 25 26 27 34 22 30 32 38 28 30 27 36 23 30 33 36 25</intensities>
			</dataPoints>
			<nonAmbientPoints type="Temperature" unit="K">
				<measurementTimes unit="seconds" deltaTime="1">0</measurementTimes>
				<nonAmbientValues>298.000</nonAmbientValues>
			</nonAmbientPoints>
		</scan>
	</xrdMeasurement>
</xrdMeasurements>
