# Supplementary material for: Impact of oxygen deficiencies on magnetic properties of La0.725□0.275MnO3−δ compounds
Source: RSC Adv. 2026 Apr 17;16(22):20194–205. doi: 10.1039/d5ra07059g (PMC13088778; doi:10.1039/d5ra07059g)
Supplement: RA-016-D5RA07059G-s001 [file RA-016-D5RA07059G-s001.zip › data_xrdml s4 d_0.15.xrdml]

<?xml version="1.0" encoding="UTF-8"?>
<xrdMeasurements xmlns="http://www.xrdml.com/XRDMeasurement/1.5" xmlns:xsi="http://www.w3.org/2001/XMLSchema-instance" xsi:schemaLocation="http://www.xrdml.com/XRDMeasurement/1.5 http://www.xrdml.com/XRDMeasurement/1.5/XRDMeasurement.xsd" status="Completed">
	<comment>
		<entry>Scan Mode: Continuous scan mode</entry>
		<entry>Scan Type: Locked Coupled</entry>
		<entry>Goniometer Stage: Phi</entry>
		<entry>Goniometer Control: Diffractometer Controller only</entry>
		<entry>Sample Changer: Unknown Sample Changer</entry>
		<entry>Measurement Flag: Already measured</entry>
		<entry>Sync. Axis: Unknown Sync Axis</entry>
		<entry>Beam Optics: Unknown Beam Optics Flag</entry>
		<entry>Monochromator: Unknown Monochromator</entry>
		<entry>Analyzer: Unknown Analyzer</entry>
	</comment>
	<xrdMeasurement measurementType="Scan" status="Completed" sampleMode="Reflection">
		<usedWavelength intended="K-Alpha 1">
			<kAlpha1 unit="Angstrom">1.540598</kAlpha1>
			<kAlpha2 unit="Angstrom">1.544426</kAlpha2>
			<kBeta unit="Angstrom">1.392250</kBeta>
			<ratioKAlpha2KAlpha1>0.500000</ratioKAlpha2KAlpha1>
		</usedWavelength>
		<incidentBeamPath>
			<radius unit="mm">240.000</radius>
			<xRayTube>
				<tension unit="kV">40</tension>
				<current unit="mA">25</current>
				<anodeMaterial>Cu</anodeMaterial>
			</xRayTube>
			<divergenceSlit xsi:type="fixedDivergenceSlitType">
				<angle unit="deg">0.600</angle>
			</divergenceSlit>
		</incidentBeamPath>
		<diffractedBeamPath>
			<radius unit="mm">240.000</radius>
			<receivingSlit>
				<height unit="mm">0.100</height>
			</receivingSlit>
		</diffractedBeamPath>
		<scan appendNumber="0" mode="Pre-set time" scanAxis="Gonio" status="Completed">
			<header>
				<startTimeStamp>2024-07-17T16:01:10</startTimeStamp>
				<author>
					<name>azus</name>
				</author>
				<source>
					<applicationSoftware version="3.0.5">HighScore Plus</applicationSoftware>
				</source>
			</header>
			<dataPoints>
				<positions axis="2Theta" unit="deg">
					<startPosition>10.000</startPosition>
					<endPosition>89.990</endPosition>
				</positions>
				<commonCountingTime unit="seconds">96.000</commonCountingTime>
				<intensities unit="counts">170 160 182 178 178 158 191 146 170 147 148 150 164 161 167 161 143 168 163 162 161 147 154 153 151 143 170 182 150 149 172 159 151 162 153 164 157 159 185 163 147 156 134 179 160 179 166 153 154 164 132 173 177 158 168 172 164 163 159 167 166 149 155 145 143 156 155 166 139 153 147 138 144 139 175 162 153 150 172 145 161 151 159 147 138 158 157 161 127 159 165 156 139 146 178 170 167 148 147 149 150 153 156 149 139 143 142 171 170 143 158 165 150 158 162 154 127 163 151 137 157 178 144 168 148 175 131 161 163 142 147 145 149 144 159 142 138 138 141 132 144 137 157 155 165 140 145 142 161 154 160 126 152 146 143 163 165 158 160 153 162 158 162 163 153 143 127 152 150 163 161 144 159 158 158 141 142 142 143 154 140 126 150 142 152 152 141 170 144 134 140 141 127 172 173 151 144 160 126 126 142 168 157 143 144 163 145 161 143 131 137 147 154 148 134 151 155 160 154 150 157 139 138 135 139 146 148 148 140 148 148 156 146 158 154 133 137 146 150 133 140 146 144 133 134 135 147 145 148 147 154 152 148 136 138 134 132 150 140 128 147 148 130 139 143 124 116 137 153 131 152 153 163 149 137 141 143 135 156 126 130 158 157 132 136 138 134 133 131 144 129 144 138 147 148 150 152 141 145 153 135 142 136 134 132 138 147 146 141 127 137 149 126 140 130 118 137 150 151 132 131 126 133 130 139 134 132 130 130 115 131 129 121 124 132 138 133 129 124 128 120 127 140 132 132 137 143 141 141 130 132 133 125 127 143 146 116 129 138 128 122 128 140 132 135 146 130 127 121 131 145 126 127 132 129 124 124 114 126 135 146 122 124 115 114 129 131 118 105 110 123 121 130 141 116 109 111 122 120 117 124 121 128 149 133 137 126 127 130 134 114 104 100 113 138 116 109 117 127 121 136 126 106 106 114 120 131 123 120 129 122 121 111 114 102 114 119 116 115 113 110 109 104 114 129 132 124 118 117 111 115 119 116 111 119 115 113 106 113 115 120 108 109 114 118 107 108 121 126 104 115 113 99 96 102 102 114 119 120 116 107 122 110 107 101 107 117 103 102 114 104 108 100 102 104 104 110 106 98 115 112 101 101 109 115 124 113 109 111 110 111 106 98 95 104 108 110 108 110 109 107 106 99 97 106 108 104 106 104 100 100 104 106 99 102 105 111 98 96 103 111 107 106 112 100 95 100 112 117 110 110 96 92 105 106 105 107 112 102 107 112 107 106 104 107 104 102 105 104 102 95 98 99 105 104 101 105 110 103 103 106 92 94 102 103 102 98 100 99 94 91 96 94 93 105 98 87 86 92 88 89 101 105 108 106 100 92 86 89 92 88 94 95 93 111 98 78 86 91 90 82 83 97 102 103 100 96 101 101 99 90 92 94 92 94 92 90 83 73 81 99 96 89 96 99 91 91 101 108 97 87 94 107 94 99 97 88 98 87 73 81 89 95 99 89 93 92 99 96 80 81 87 90 92 85 83 81 90 95 92 87 84 91 90 93 92 89 92 87 81 83 86 84 91 94 83 78 82 88 95 93 81 86 89 93 93 85 86 80 84 83 80 85 80 81 76 80 88 88 86 92 91 81 82 86 77 78 74 71 81 83 78 90 93 80 78 84 85 83 77 84 91 85 85 87 84 78 83 89 86 90 93 90 80 75 81 74 86 94 73 67 82 82 78 84 78 75 88 79 78 80 81 76 69 77 78 80 86 86 80 81 81 74 82 84 78 75 80 81 79 91 89 83 73 70 87 86 83 82 85 85 81 86 92 96 94 87 96 95 95 85 86 94 93 78 79 85 87 78 69 75 80 94 91 89 78 81 75 66 66 73 84 83 76 69 68 77 76 68 79 86 82 76 79 72 79 76 73 70 71 77 79 87 86 79 75 77 71 68 81 86 87 81 78 54 52 66 68 74 74 69 73 78 84 75 67 69 70 72 87 76 75 72 73 66 64 70 80 75 74 65 77 75 63 70 70 68 75 83 75 71 72 83 71 68 58 69 76 74 74 69 71 66 77 64 74 78 73 73 74 78 63 61 70 76 74 75 86 74 77 75 83 84 65 68 73 77 74 62 67 68 64 84 61 71 76 66 52 66 69 71 66 69 78 80 73 76 70 68 63 65 58 70 63 72 77 73 70 75 77 80 77 76 77 90 91 79 71 87 80 59 60 74 63 68 58 60 83 83 72 73 68 61 61 63 65 67 59 64 72 63 65 68 69 73 64 56 62 60 64 71 64 70 68 68 64 61 72 71 60 65 73 63 72 71 65 57 61 58 61 70 65 61 69 66 66 68 64 57 70 69 65 63 84 78 73 59 62 77 71 74 65 77 56 62 58 68 61 65 76 60 66 79 59 64 63 64 67 68 74 64 72 77 57 65 68 74 74 69 67 77 71 69 70 65 62 54 60 74 69 56 61 76 62 58 61 75 69 69 65 70 64 67 63 58 60 65 58 63 66 74 58 51 69 60 58 54 50 66 67 58 70 70 65 72 59 56 66 62 61 58 57 54 66 62 47 52 57 55 52 51 69 64 68 69 68 65 58 60 54 62 71 71 55 68 61 63 56 61 65 60 58 59 56 63 72 55 56 64 60 60 63 68 66 67 67 58 56 58 61 64 59 62 53 58 57 62 71 50 68 73 54 72 66 66 76 66 83 78 70 60 61 69 73 68 72 63 77 63 86 53 41 63 72 60 86 55 72 75 81 79 73 73 77 79 77 78 55 72 78 74 72 77 78 55 73 82 80 67 85 87 80 73 79 64 63 75 67 77 84 82 89 83 86 79 99 73 77 81 75 72 86 101 84 87 97 107 109 99 112 119 112 124 128 134 138 163 157 178 188 197 242 254 302 313 409 418 497 564 672 783 822 955 1050 1047 1097 1102 1087 1016 927 938 825 737 696 597 464 405 369 322 277 250 221 219 198 160 167 184 165 147 177 153 167 134 144 134 133 114 121 108 106 87 71 87 93 93 73 92 85 82 81 74 84 75 85 90 66 82 53 80 74 72 71 80 60 67 54 75 51 76 55 76 70 56 64 57 74 68 67 57 69 69 63 70 56 71 67 73 59 63 70 61 65 64 73 72 81 68 73 70 64 66 85 70 67 65 71 50 72 59 68 54 64 60 51 59 47 52 62 51 58 53 73 62 64 62 76 53 59 60 62 59 48 53 55 64 61 55 50 57 64 57 51 56 53 60 63 53 56 67 60 51 48 61 55 43 52 61 53 57 55 52 65 51 58 57 63 68 44 68 67 54 64 57 66 51 64 60 61 61 58 55 74 61 62 69 62 63 55 57 50 49 62 54 53 58 62 58 55 54 52 68 56 61 62 59 63 66 63 57 59 67 57 46 57 61 60 55 57 54 49 56 53 63 60 65 56 47 54 53 53 65 67 58 62 48 48 50 49 59 60 54 68 55 58 41 56 59 55 65 56 54 56 53 57 74 56 62 53 60 54 54 50 56 60 47 55 66 53 52 54 54 52 53 51 50 52 51 48 50 56 57 59 56 57 63 53 57 54 57 60 51 64 67 55 63 59 53 52 43 53 57 63 61 63 64 49 62 49 58 53 45 54 60 58 46 44 59 51 50 58 53 50 47 51 53 55 49 43 58 52 43 65 51 53 48 47 46 49 60 56 54 66 56 53 54 43 57 51 44 39 43 57 50 45 65 50 48 54 49 56 55 61 47 51 47 51 50 44 55 39 47 45 63 55 50 47 50 61 53 48 40 60 49 56 47 56 54 38 49 47 45 47 50 50 51 46 53 53 47 46 41 56 40 38 55 60 55 48 56 55 52 44 49 52 45 46 50 52 66 53 45 54 55 47 44 45 49 48 42 42 52 48 48 57 57 46 40 44 52 53 61 53 53 53 57 58 51 52 51 51 54 58 54 49 45 59 57 52 55 46 43 54 47 41 47 45 39 54 56 60 59 57 52 50 52 54 64 64 57 49 47 46 43 41 51 51 54 52 51 50 45 45 51 47 44 52 58 58 48 50 47 41 58 68 52 57 56 57 46 47 48 52 58 61 51 47 46 51 49 52 53 50 54 48 53 53 42 41 44 51 53 49 54 57 48 50 53 53 56 57 51 54 60 58 62 68 63 54 49 50 47 56 56 53 59 60 57 51 41 48 53 56 53 57 57 46 53 63 60 54 55 58 60 57 60 58 58 56 54 56 56 50 56 54 52 58 48 48 53 58 61 59 56 64 54 50 62 61 61 66 67 76 77 83 85 75 69 70 74 71 64 64 76 82 69 70 72 63 69 60 53 58 58 51 48 57 59 55 56 58 56 56 58 59 64 64 64 65 67 62 64 71 74 68 62 64 69 70 60 55 62 67 67 63 60 61 65 71 72 67 66 62 60 72 66 65 67 64 62 64 63 63 62 64 59 57 60 49 46 53 55 57 57 52 49 55 62 54 45 52 60 58 60 62 65 73 71 69 68 61 58 61 61 54 59 65 52 49 50 58 58 45 48 61 66 57 55 61 60 58 56 51 46 47 51 56 52 52 50 47 50 49 53 57 50 51 53 48 53 54 50 44 42 49 52 54 58 52 46 51 56 57 54 53 58 57 63 63 54 59 62 57 53 55 56 59 52 50 59 60 53 52 58 61 59 63 54 58 59 52 61 56 50 56 60 52 45 54 59 54 51 49 53 51 50 46 43 52 55 52 55 55 43 51 60 54 53 55 63 72 61 56 53 60 66 59 53 70 77 74 68 67 59 64 63 58 66 62 61 59 66 71 69 63 64 74 66 69 64 61 63 59 68 73 76 60 69 75 69 65 72 72 68 71 77 87 79 73 69 76 83 73 75 81 83 91 87 78 85 86 96 101 90 92 98 97 104 106 102 105 112 112 105 88 102 112 121 118 108 86 104 110 104 113 106 111 125 123 111 119 121 113 115 117 133 120 109 133 140 142 155 149 151 163 153 161 157 141 153 169 161 183 178 182 194 198 197 203 199 215 238 259 264 261 280 289 301 313 341 376 416 419 444 479 518 622 669 785 869 920 1042 1197 1343 1521 1735 1959 2275 2507 2839 3223 3590 3824 4027 4157 4204 4294 4160 4095 4002 3932 3967 3845 3666 3514 3549 3587 3446 3320 3350 3337 3389 3539 3790 4000 4149 4410 4543 4687 4706 4523 4478 4242 3860 3587 3462 3251 3011 2782 2585 2285 1963 1747 1581 1369 1258 1143 1032 981 876 807 788 705 644 628 598 524 498 477 441 394 404 343 332 305 279 254 245 238 227 203 184 187 181 184 176 172 153 138 146 143 139 121 125 130 133 120 119 129 110 125 111 108 104 108 106 99 93 90 81 87 94 93 94 88 92 92 82 82 81 87 77 90 92 77 74 86 76 84 85 79 87 88 82 80 70 69 74 69 61 77 54 60 61 80 75 73 73 62 61 67 66 60 62 70 65 60 61 72 57 58 57 65 52 69 65 64 65 63 51 56 65 63 53 53 54 47 62 54 62 67 59 53 50 51 54 61 46 48 50 63 68 64 68 67 55 47 60 51 48 51 44 41 49 52 47 58 42 51 57 47 54 53 58 51 49 39 45 56 43 43 53 52 49 61 52 57 46 47 55 41 36 53 55 53 50 43 43 40 38 59 45 49 44 40 41 59 52 53 49 43 42 48 47 45 39 46 45 36 43 53 41 50 50 47 46 53 42 41 49 45 42 57 44 44 49 48 42 42 42 29 45 43 32 31 35 40 32 34 35 32 42 31 32 47 45 51 50 39 46 50 40 44 37 41 30 45 41 35 39 32 27 44 37 44 39 43 40 34 37 42 40 38 37 40 34 45 40 34 37 34 38 35 51 37 33 46 50 45 43 33 39 49 51 32 40 47 57 39 32 39 42 33 38 35 48 51 47 55 41 36 47 50 45 48 48 61 50 69 64 52 65 63 66 79 75 89 87 81 86 94 75 68 79 77 73 69 76 80 62 82 69 48 52 58 50 43 54 42 34 40 38 39 41 46 43 33 47 44 46 49 43 53 54 44 53 35 43 42 45 50 49 49 41 42 41 41 32 34 35 39 37 29 40 38 48 43 26 36 24 38 29 38 27 43 33 36 34 27 27 38 33 42 39 31 36 45 22 40 26 36 29 33 42 30 45 38 32 47 35 38 37 17 30 36 36 46 29 56 24 31 31 29 42 32 39 35 31 32 38 33 38 35 32 34 42 39 28 30 28 25 25 39 41 38 31 43 31 31 32 31 34 38 33 41 37 38 30 24 30 34 37 36 35 37 34 39 34 36 48 24 43 38 33 33 35 37 35 38 24 35 36 34 34 40 26 29 32 43 42 38 41 44 37 31 38 37 40 30 25 39 47 53 45 46 46 45 51 58 51 52 44 49 52 47 47 48 55 34 51 64 56 65 64 58 71 74 76 81 89 99 65 87 76 75 62 70 83 81 93 108 94 93 100 103 103 109 108 88 109 82 81 80 86 73 88 72 85 87 82 77 58 57 47 57 44 51 47 52 40 45 50 40 43 57 36 45 42 51 36 41 51 54 42 34 36 31 35 42 36 38 34 28 39 40 40 34 35 33 31 33 35 40 28 40 42 40 38 39 42 45 34 35 53 43 44 34 36 43 40 37 37 36 41 42 45 50 41 39 37 51 44 44 39 45 38 36 38 42 49 38 43 39 46 47 43 48 52 51 56 40 43 25 46 53 50 47 43 43 57 59 50 57 51 53 50 49 52 56 57 55 50 53 54 49 71 65 69 63 65 53 66 84 69 68 81 79 69 77 94 88 87 94 91 103 123 131 140 146 148 174 177 199 229 268 296 325 372 437 496 591 630 733 805 853 938 989 1015 1025 961 917 949 918 896 869 806 805 750 701 651 591 546 574 476 429 385 335 305 302 294 272 246 261 237 247 253 249 269 269 269 269 265 287 299 327 348 345 385 386 397 383 400 365 335 326 306 309 289 247 231 243 239 220 181 181 178 140 135 131 116 103 94 78 92 83 71 73 74 74 72 76 68 67 65 62 69 70 58 53 56 58 58 63 59 54 61 65 56 48 47 53 54 58 54 51 40 42 51 48 52 40 45 50 47 40 47 57 49 42 39 44 54 45 42 42 46 49 46 44 45 43 48 45 41 52 50 46 46 46 36 40 40 47 56 45 38 40 36 36 35 41 54 46 42 38 44 52 42 39 39 49 51 49 46 55 49 47 49 47 46 46 48 47 48 43 45 48 44 46 46 47 56 47 42 45 49 53 54 58 53 57 60 58 57 60 50 47 51 42 46 54 51 49 59 56 53 55 42 40 44 56 55 54 55 57 53 42 43 52 39 40 45 46 42 38 39 38 45 50 46 43 41 46 50 48 45 45 48 36 38 42 40 52 53 51 49 47 56 54 49 50 47 43 45 46 47 51 46 34 34 43 51 50 45 44 44 44 49 48 49 47 48 49 48 48 52 51 48 45 51 54 43 48 56 55 49 41 42 55 59 53 50 50 53 48 44 43 51 50 39 43 48 47 46 49 56 54 55 50 45 46 40 42 46 41 51 61 46 35 44 50 45 50 50 52 56 45 38 47 48 46 43 46 50 54 54 47 50 52 52 52 56 57 54 47 52 62 58 56 53 45 41 40 45 52 51 46 42 47 52 52 52 58 55 37 31 48 50 50 55 56 53 51 56 61 53 51 44 39 53 52 52 54 47 59 55 43 52 54 50 54 50 46 49 58 58 55 57 53 51 45 52 54 55 50 43 53 57 55 58 66 63 51 52 50 50 52 59 59 54 55 54 48 50 53 53 53 56 54 54 62 60 60 56 57 69 72 57 58 76 68 67 64 62 68 74 65 66 64 63 61 61 62 69 75 64 55 65 61 55 65 64 63 58 61 59 53 59 64 61 61 65 68 68 72 57 45 47 61 71 61 55 60 54 58 59 53 54 65 60 63 70 67 73 60 61 62 65 68 62 60 70 78 87 79 82 82 72 76 84 88 82 77 69 73 72 70 83 80 72 82 80 75 77 82 85 84 82 84 66 62 70 64 77 82 75 71 74 93 75 66 69 65 59 67 82 87 70 61 68 78 68 74 86 68 72 79 63 66 67 64 63 71 71 77 70 59 70 71 76 65 69 67 58 73 80 79 73 70 85 91 71 80 75 63 74 73 67 86 70 76 87 64 73 77 88 76 77 77 78 78 86 69 76 74 87 87 81 88 106 94 91 94 83 81 84 86 99 88 78 100 92 96 93 93 98 107 104 102 112 133 133 122 117 120 133 152 149 156 151 158 163 172 180 200 209 220 229 226 232 244 282 285 317 362 376 426 474 509 571 662 742 820 918 995 1122 1255 1408 1532 1729 1876 2027 2023 2036 2146 2093 2022 1969 1876 1863 1730 1655 1674 1582 1525 1442 1428 1313 1199 1107 1043 939 848 762 688 590 536 480 450 409 374 323 311 271 252 227 218 226 216 207 176 166 175 168 160 154 159 136 140 139 113 120 122 117 125 107 116 123 111 108 115 111 106 96 107 94 86 101 102 93 101 107 114 94 82 87 82 94 91 98 91 95 80 76 83 80 83 87 85 69 73 80 81 99 77 95 86 91 80 82 84 98 91 73 73 78 93 69 72 84 99 85 86 84 80 97 88 79 80 79 86 84 78 80 81 85 83 77 82 85 76 64 78 87 81 79 84 77 87 73 65 71 78 78 79 90 90 87 85 82 90 68 82 94 84 80 95 77 80 85 93 82 77 77 61 64 83 82 76 79 94 85 75 87 69 98 92 72 76 82 93 88 95 85 90 98 77 92 87 81 78 84 90 88 100 97 87 95 66 84 98 72 78 86 79 84 87 86 94 81 74 88 82 93 99 75 104 111 91 83 81 93 101 91 100 83 82 106 87 69 109 77 100 78 81 82 85 83 92 93 80 93 84 92 88 92 101 77 104 94 84 93 109 103 119 100 114 101 97 97 100 123 112 108 85 104 107 100 105 109 81 116 101 112 107 107 75 102 101 86 105 87 80 89 81 102 78 88 89 96 101 88 81 96 74 76 93 84 103 99 86 83 97 78 87 83 102 88 81 80 90 90 82 90 105 68 76 98 106 96 79 80 72 89 80 80 70 99 94 79 80 81 79 101 81 101 86 75 76 106 91 69 91 78 83 85 79 87 95 79 86 110 88 71 84 69 80 71 90 103 89 93 94 111 84 89 88 93 81 88 72 79 94 85 69 78 57 84 76 88 82 90 80 102 100 73 79 86 104 90 97 89 94 97 93 95 98 107 92 94 84 122 102 84 114 89 104 96 94 91 87 106 107 94 101 100 81 104 89 92 114 104 97 101 132 106 100 106 110 95 96 79 110 86 86 98 97 101 94 108 95 97 102 102 82 97 110 89 85 86 99 99 101 93 105 84 90 90 109 101 79 94 113 68 73 76 84 92 94 112 92 81 85 92 76 88 86 102 90 73 102 97 91 77 101 102 94 84 82 99 103 94 81 88 85 93 77 77 95 111 111 90 92 93 106 104 114 116 104 94 91 94 97 94 96 94 109 111 111 96 119 112 105 100 117 109 102 107 110 115 95 95 102 105 115 96 98 104 96 94 102 105 112 101 97 118 121 103 114 115 132 119 135 126 117 138 134 143 123 123 118 124 116 127 137 161 169 180 197 205 219 224 218 209 223 291 295 273 274 262 250 279 272 276 250 246 241 235 246 246 257 257 247 235 223 236 247 223 218 250 232 245 248 257 237 232 242 254 247 268 290 271 266 278 248 248 251 218 203 226 227 196 202 225 222 224 208 193 173 184 161 161 154 144 150 140 148 130 114 126 132 126 119 118 119 108 110 102 103 100 103 109 111 101 103 102 93 88 96 99 91 96 92 103 108 110 92 99 101 85 96 105 105 100 88 88 106 116 102 96 77 84 106 96 99 93 94 99 103 100 97 108 100 103 102 92 95 98 95 97 95 102 110 88 96 95 87 104 102 93 100 92 88 87 92 96 97 86 101 107 105 93 87 94 93 94 94 89 94 96 97 91 85 93 104 96 92 85 92 90 82 94 99 96 95 82 91 104 90 91 100 98 97 96 84 89 97 99 91 96 82 90 92 100 103 87 89 95 99 103 95 86 101 106 96 87 86 94 81 77 97 99 95 91 91 90 81 86 91 79 89 101 104 104 98 90 97 97 95 96 101 100 102 112 102 98 87 86 90 101 109 95 105 96 100 111 106 96 93 93 96 98 78 98 108 103 96 98 116 110 105 114 123 135 144 136 141 146 144 154 150 161 167 172 139 150 172 162 160 155 140 135 150 151 138 127 127 137 136 129 128 132 134 121 115 124 130 110 91 93 94 95 105 115 106 97 103 95 101 97 88 98 109 111 116 113 100 84 84 94 91 88 98 97 102 106 98 100 103 86 85 89 76 82 94 83 89 103 91 91 98 98 102 105 96 94 112 107 87 94 95 90 103 105 111 122 125 113 110 105 97 101 87 97 104 90 95 110 128 118 106 116 113 111 99 94 110 107 88 99 117 118 103 88 96 90 96 109 106 105 107 100 102 104 106 105 100 102 101 105 104 97 93 102 104 101 102 106 107 115 114 100 96 95 104 112 109 105 110 118 115 108 116 110 91 101 126 131 109 95 97 110 114 114 129 115 101 114 112 100 100 118 124 111 127 146 142 121 100 98 116 120 122 124 130 129 124 112 114 120 109 101 114 127 122 114 108 113 120 113 107 111 115 118 123 129 126 127 122 122 126 112 115 121 127 133 142 141 135 128 124 144 143 126 128 128 133 127 133 140 123 117 139 152 149 144 142 141 129 131 136 147 163 173 185 186 176 186 169 174 200 203 188 199 198 202 227 232 228 243 259 275 295 317 330 356 369 419 431 441 499 553 591 650 701 691 755 813 848 874 933 1020 975 980 1055 1091 1160 1228 1275 1331 1380 1459 1561 1583 1625 1616 1533 1535 1468 1389 1333 1250 1189 1132 1113 1096 1068 1081 1041 977 963 952 953 858 810 767 734 700 644 624 575 533 522 490 473 455 450 465 451 473 474 469 476 506 528 532 563 558 583 605 629 657 649 648 643 618 613 598 598 562 501 481 513 472 434 436 442 429 454 399 381 379 373 361 325 305 291 274 254 214 208 232 204 196 183 184 165 150 151 137 154 143 125 134 129 130 131 122 132 120 93 109 134 122 128 122 113 123 115 108 106 113 121 108 89 108 107 100 107 108 113 110 101 110 107 117 108 96 101 101 91 101 97 100 92 81 105 99 91 105 110 101 116 118 96 105 99 101 92 83 102 97 95 100 100 112 94 98 109 109 105 102 88 82 107 104 96 98 97 97 93 100 100 83 102 118 117 100 101 103 111 104 118 146 116 117 103 114 108 115 110 118 121 119 111 115 103 105 105 116 112 81 100 103 95 82 112 100 116 101 91 102 87 98 94 96 105 94 99 79 91 98 86 85 83 105 95 84 83 91 91 111 107 104 104 91 78 88 81 96 89 116 101 97 94 103 80 78 105 91 94 97 91 103 85 82 86 100 100 92 93 75 78 92 97 82 92 90 94 95 87 92 91 88 93 95 88 91 93 86 89 97 77 87 80 80 81 94 80 91 84 85 90 102 80 77 86 83 97 86 75 90 94 86 84 84 76 83 58 70 84 95 99 108 99 95 83 96 79 97 85 84 84 64 86 78 97 100 95 78 71 81 88 91 88 95 87 76 86 91 90 73 84 73 81 74 90 91 93 81 77 100 62 85 91 94 73 89 79 78 75 81 102 104 71 69 78 75 84 82 73 95 82 86 83 97 86 66 88 81 94 98 80 81 99 86 75 89 88 71 83 77 96 87 75 75 91 85 74 92 90 83 96 75 109 76 98 68 90 92 87 81 74 102 94 83 79 96 64 62 74 67 75 84 100 88 89 79 77 83 98 85 93 90 82 71 74 80 76 75 53 89 91 100 83 86 83 77 87 78 77 77 78 81 76 77 75 79 88 66 70 64 74 76 87 80 66 90 81 70 97 99 64 91 94 88 74 62 81 93 89 91 67 79 76 79 93 82 74 80 72 76 85 87 83 76 89 71 71 87 83 75 100 60 92 84 110 89 74 72 78 78 67 73 75 85 65 73 73 80 91 80 108 70 69 86 80 81 71 89 86 76 74 80 75 73 71 88 81 91 75 81 76 62 71 79 61 67 66 64 94 78 60 88 80 74 63 69 85 84 73 65 77 83 89 69 103 67 68 72 68 84 73 89 64 63 54 65 77 87 83 77 90 68 74 83 80 76 83 92 78 87 90 78 86 89 87 74 80 81 79 88 85 96 77 72 82 91 92 93 75 75 70 96 75 94 100 65 91 80 65 93 87 70 91 83 90 69 88 69 81 95 75 68 74 87 72 81 76 75 80 80 68 66 87 69 83 82 75 86 79 73 70 73 66 83 80 84 84 88 91 93 90 89 70 74 81 90 91 91 88 95 73 94 102 86 67 85 84 76 79 77 80 91 91 71 88 73 77 72 74 71 75 74 98 69 65 79 63 56 73 87 76 82 88 78 68 103 102 74 91 82 78 76 75 72 81 86 75 82 86 72 84 76 74 81 79 87 82 64 79 83 106 84 85 78 80 80 92 87 74 75 93 84 72 76 74 78 93 86 86 83 77 76 73 92 92 104 79 80 101 87 96 102 99 113 99 106 113 102 111 107 102 103 107 117 118 106 113 103 105 104 118 113 106 100 97 106 118 108 103 106 110 101 102 95 103 101 104 92 82 82 86 90 74 84 105 91 77 80 76 89 73 83 95 73 77 75 80 87 74 84 76 87 84 69 71 77 78 83 74 77 87 99 80 86 92 87 93 83 84 89 95 91 82 76 88 91 84 89 95 88 89 85 85 95 88 82 79 83 79 88 89 80 75 78 92 77 85 85 88 95 87 92 82 85 74 80 92 93 95 84 75 96 100 87 97 94 94 75 73 74 83 78 85 92 85 78 93 91 87 95 91 89 91 95 91 95 81 98 107 100 104 92 82 83 91 81 92 95 84 96 98 98 99 109 110 98 98 103 88 78 84 85 93 111 112 113 112 112 104 115 123 114 96 98 109 115 104 119 113 101 103 119 110 110 119 123 118 112 106 128 128 131 117 117 126 127 134 134 129 133 157 149 167 181 176 183 189 192 209 237 272 268 267 287 318 352 372 388 414 425 425 460 486 480 461 458 443 435 461 457 433 454 413 396 404 414 407 409 383 392 407 402 366 372 369 356 355 340 327 308 308 324 319 288 291 286 265 256 263 250 250 283 247 257 303 300 284 285 296 325 346 380 383 381 421 447 436 447 499 532 514 524 567 578 563 541 508 501 452 418 385 402 401 392 355 345 380 386 374 356 351 340 330 327 322 307 300 294 289 265 249 225 195 195 187 175 169 169 165 158 146 154 148 138 134 134 149 133 119 112 104 114 118 121 122 121 118 117 125 122 116 123 118 107 113 108 104 108 106 92 86 96 106 92 96 112 109 99 100 104 101 112 102 76 92 108 109 112 105 101 97 96 103 106 109 100 94 99 98 99 92 84 79 79 86 94 98 97 89 76 81 86 89 89 86 83 87 99 94 82 87 99 95 81 77 83 83 87 88 87 91 83 78 78 76 85 94 94 92 93 99 90 83 92 93 88 92 86 85 101 99 87 84 85 91 100 92 84 89 96 86 74 82 87 92 88 84 107 103 78 68 76 87 86 96 94 83 84 87 81 75 96 95 85 88 81 97 101 98 97 89 107 98 84 87 85 102 92 78 80 91 97 90 90 97 93 88 81 84 93 96 87 89 98 93 86 91 101 85 87 95 97 98 90 82 92 93 75 84 93 89 85 92 104 96 87 78 91 91 84 69 80 85 95 94 93 89 92 92 81 86 89 91 90 103 102 91 83 83 90 86 72 85 90 93 83 78 90 85 91 106 93 88 91 92 89 89 94 88 95 94 100 90 94 103 93 107 106 88 83 86 84 88 94 95 108 100 87 91 99 108 101 95 98 99 105 102 99 90 104 103 95 97 103 100 106 99 101 109 95 92 92 94 91 98 112 107 92 79 78 85 90 90 98 93 88 90 88 87 92 97 101 103 100 104 81 87 123 121 101 95 95 88 92 101 101 103 111 111 104 103 101 102 107 94 86 96 101 96 97 103 96 91 108 104 98 105 103 108 96 112 97 99 93 89 105 108 87 84 98 109 103 100 86 100 90 97 96 92 98 104 106 110 120 113 102 115 126 127 117 127 120 131 128 127 129 133 142 157 146 135 142 154 151 146 150 148 164 141 153 177 152 148 160 150 144 156 148 148 149 159 164 163 144 173 175 174 176 175 183 194 171 163 171 178 165 153 173 156 164 161 148 127 136 138 148 137 129 147 146 120 134 134 150 159 135 128 133 117 140 127 125 116 108 111 108 112 110 139 125 110 103 99 107 93 103 112 127 126 117 110 107 107 130 131 116 127 130 123 130 122 106 121 126 110 115 118 112 126 108 94 103 101 102 123 106 110 94 105 109 120 109 109 105 96 98 90 95 95 103 94 88 104 103 108 96 104 101 87 99 101 102 105 97 115 84 96 82 85 88 98 100 87 97 83 74 85 101 95 100 98 89 100 99 85 85 93 82 81 84 92 81 104 99 94 91 99 80 76 100 94 106 86 81 86 73 78 94 83 84 94 83 92 83 109 83 87 104 97 90 84 79 89 87 84 91 84 89 92 99 104 96 92 85 89 93 91 86 70 79 89 74 83 91 92 108 112 100 76 70 83 74 89 80 93 84 82 85 85 85 73 87 78 107 82 81 75 77 89 88 89 74 99 89 82 96 81 92 93 84 64 96 78 96 76 85 88 93 78 81 99 100 105 90 80 77 89 96 74 78 89 74 87 97 84 93 98 85 99 102 120 97 88 88 81 75 92 81 106 90 75 96 103 95 73 106 112 102 101 90 89 91 75 106 72 97 67 74 87 76 80 72 68 84 95 82 111 101 91 91 88 91 79 91 77 77 65 70 92 76 85 103 88 79 91 96 100 100 81 82 91 78 73 96 105 77 99 81 95 95 77 79 92 93 89 100 90 101 91 81 103 80 70 72 115 103 88 67 97 107 97 101 92 67 59 78 104 98 88 110 86 92 109 100 88 70 103 83 82 98 71 103 89 83 86 104 94 115 73 118 97 84 89 98 96 99 94 95 87 94 80 111 97 90 96 114 98 106 87 104 113 87 106 105 123 82 93 103 83 88 117 117 103 110 102 114 103 110 114 117 151 110 82 115 116 131 122 121 129 143 151 139 145 157 153 134 168 195 167 210 197 219 221 259 242 277 263 268 298 295 323 348 365 364 385 405 396 365 391 395 429 377 365 383 386 373 390 366 368 358 351 349 344 336 337 342 388 355 408 371 377 363 416 383 387 399 424 398 431 446 461 454 428 466 466 476 455 467 496 447 487 480 452 393 406 409 372 359 330 373 367 372 331 341 301 328 326 302 323 316 292 302 299 312 291 274 260 275 234 244 205 219 195 187 173 179 171 175 173 151 152 139 127 135 151 135 120 124 129 133 113 116 102 106 95 128 93 92 101 128 118 122 93 89 110 98 110 99 93 90 102 96 94 102 116 114 103 124 128 115 112 117 91 101 94 83 91 109 106 88 92 102 100 96 87 111 101 99 105 107 113 99 103 92 80 99 95 85 92 94 82 92 91 82 86 90 98 89 85 106 85 72 89 89 98 95 100 106 89 85 92 91 92 95 99 90 73 90 99 95 107 98 71 77 91 93 84 83 78 90 104 106 79 70 81 75 87 90 88 82 87 88 94 93 102 101 83 86 87 100 98 81 79 88 93 92 96 101 97 86 101 99 90 96 97 98 96 92 97 88 104 95 87 91 101 91 89 75 83 87 87 84 78 75 86 86 81 93 94 92 80 86 89 110 101 88 83 89 93 91 94 89 94 96 89 87 90 83 84 109 98 99 102 102 103 100 103 98 92 96 96 111 98 87 98 94 93 95 98 97 86 97 91 95 88 82 79 82 87 88 92 94 92 98 92 94 105 93 95 101 89 92 91 94 102 83 86 98 97 90 95 86 88 93 87 97 97 95 95 112 115 97 103 107 106 85 94 96 93 101 101 101 105 99 102 90 107 107 88 87 82 84 90 102 100 110 103 84 89 86 81 89 103 114 104 92 100 93 89 91 88 98 90 84 89 101 100 102 104 96 85 92 86 95 95 88 98 103 99 95 90 95 96 96 98 97 94 96 105 101 96 95 99 88 94 116 113 96 99 94 87 93 88 98 103 92 97 105 100 112 119 109 106 116 112 123 124 109 122 134 126 138 128 128 152 152 139 120 123 130 122 126 139 140 137 144 143 150 150 142 136 127 130 147 154 154 157 155 156 157 174 171 157 174 185 182 182 181 171 182 182 180 166 175 173 173 169 163 169 162 154 167 162 141 139 142 162 164 150 147 150 149 140 135 129 125 130 138 161 167 139 126 132 148 135 123 125 126 120 116 126 137 132 131 142 133 122 131 146 148 150 137 133 142 138 129 127 142 144 146 143 128 131 143 139 125 119 126 120 124 127 119 121 118 113 118 123 128 117 107 104 100 101 96 104 110 102 97 98 104 100 99 113 105 91 94 93 99 99 100 118 111 95 88 87 90 96 109 106 98 91 89 89 88 96 93 86 83 90 99 91 88 91 97 105 85 85 97 90 105 110 97 88 89 90 90 92 91 90 91 94 91 87 85 92 88 79 82 77 74 88 86 90 97 86 79 78 85 86 91 85 79 87 90 97 95 94 85 87 86 97 93 95 89 85 92 93 89 97 87 77 95 97 94 90 87 101 90 82 91 94 91 97 91 81 75 83 91 85 74 70 82 91 90 78 70 86 81 77 82 92 97 92 88 80 83 81 77 86 92 87 82 81 90 90 85 79 79 78 70 79 81 82 90 98 83 87 88 96 95 96 99 89 91 85 77 74 80 91 89 78 78 89 87 91 87 80 89 87 89 80 87 81 86 90 86 96 87 82 90 90 99 96 83 86 86 96 90 79 77 67 73 86 95 94 87 84 68 83 98 99 94 92 80 88 101 100 95 78 84 93 78 71 78 84 69 76 75 87 96 86 88 88 85 92 84 79 89 99 94 83 97 78 67 95 91 82 65 89 100 93 101 93 88 97 87 101 95 101 92 87 96 98 91 111 102 90 81 97 113 100 83 92 94 108 95 82 82 94 86 87 92 92 91 87 87 84 91 97 109 102 98 96 98 88 89 97 104 100 102 97 90 97 93 114 102 91 77 85 106 101 98 85 100 113 105 116 109 113 112 117 119 115 107 92 97 92 98 103 119 133 120 126 134 121 138 146 164 161 162 167 165 198 226 213 226 224 221 228 239 264 257 244 246 234 240 244 227 228 227 210 192 199 190 165 173 180 161 174 185 191 186 195 193 185 181 193 202 177 191 186 181 181 172 163 165 149 139 138 151 146 146 115 112 117 119 112 127 125 98 110 113 111 89 110 115 115 117 118 118 101 95 101 111 93 96 105 101 106 101 106 103 93 128 105 79 90 95 93 103 100 98 101 102 101 102 94 107 105 103 81 89 93 124 118 114 103 126 113 110 120 137 129 118 124 139 134 149 138 131 152 143 139 131 133 136 139 129 125 126 126 135 137 122 118 100 122 134 121 135 127 128 143 142 140 102 109 134 112 117 130 129 126 121 131 122 111 117 115 108 114 111 98 84 101 106 110 112 102 120 88 107 117 99 106 119 103 90 86 88 100 98 91 97 92 95 96 91 85 77 97 95 76 92 91 102 104 82 94 90 95 102 99 102 105 100 86 96 91 93 88 96 89 106 92 97 93 98 82 97 93 98 82 81 102 80 127 114 86 90 91 91 79 77 98 99 113 86 77 89 87 99 84 77 92 94 87 87 98 109 101 96 88 89 92 83 92 95 81 119 96 104 114 95 88 84 119 88 97 74 97 116 103 87 87 97 84 67 95 85 108 95 76 102 105 102 104 98 110 94 102 95 96 110 86 104 89 113 104 111 100 114 108 81 88 89 93 103 92 106 98 98 101 89 111 97 89 94 88 104 103 108 78 96 79 106 101 112 112 93 98 92 100 83 96 81 89 96 82 101 94 73 92 101 91 97 75 108 72</intensities>
			</dataPoints>
			<nonAmbientPoints type="Temperature" unit="K">
				<measurementTimes unit="seconds" deltaTime="1">0</measurementTimes>
				<nonAmbientValues>298.000</nonAmbientValues>
			</nonAmbientPoints>
		</scan>
	</xrdMeasurement>
</xrdMeasurements>
