# Supplementary material for: Impact of oxygen deficiencies on magnetic properties of La0.725□0.275MnO3−δ compounds
Source: RSC Adv. 2026 Apr 17;16(22):20194–205. doi: 10.1039/d5ra07059g (PMC13088778; doi:10.1039/d5ra07059g)
Supplement: RA-016-D5RA07059G-s001 [file RA-016-D5RA07059G-s001.zip › data_xrdml s4 d_0.25.xrdml]

<?xml version="1.0" encoding="UTF-8"?>
<xrdMeasurements xmlns="http://www.xrdml.com/XRDMeasurement/1.5" xmlns:xsi="http://www.w3.org/2001/XMLSchema-instance" xsi:schemaLocation="http://www.xrdml.com/XRDMeasurement/1.5 http://www.xrdml.com/XRDMeasurement/1.5/XRDMeasurement.xsd" status="Completed">
	<comment>
		<entry>Scan Mode: Continuous scan mode</entry>
		<entry>Scan Type: Locked Coupled</entry>
		<entry>Goniometer Stage: Phi</entry>
		<entry>Goniometer Control: Diffractometer Controller only</entry>
		<entry>Sample Changer: Unknown Sample Changer</entry>
		<entry>Measurement Flag: Already measured</entry>
		<entry>Sync. Axis: Unknown Sync Axis</entry>
		<entry>Beam Optics: Unknown Beam Optics Flag</entry>
		<entry>Monochromator: Unknown Monochromator</entry>
		<entry>Analyzer: Unknown Analyzer</entry>
	</comment>
	<xrdMeasurement measurementType="Scan" status="Completed" sampleMode="Reflection">
		<usedWavelength intended="K-Alpha 1">
			<kAlpha1 unit="Angstrom">1.540598</kAlpha1>
			<kAlpha2 unit="Angstrom">1.544426</kAlpha2>
			<kBeta unit="Angstrom">1.392250</kBeta>
			<ratioKAlpha2KAlpha1>0.500000</ratioKAlpha2KAlpha1>
		</usedWavelength>
		<incidentBeamPath>
			<radius unit="mm">240.000</radius>
			<xRayTube>
				<tension unit="kV">40</tension>
				<current unit="mA">25</current>
				<anodeMaterial>Cu</anodeMaterial>
			</xRayTube>
			<divergenceSlit xsi:type="fixedDivergenceSlitType">
				<angle unit="deg">0.600</angle>
			</divergenceSlit>
		</incidentBeamPath>
		<diffractedBeamPath>
			<radius unit="mm">240.000</radius>
			<receivingSlit>
				<height unit="mm">0.100</height>
			</receivingSlit>
		</diffractedBeamPath>
		<scan appendNumber="0" mode="Pre-set time" scanAxis="Gonio" status="Completed">
			<header>
				<startTimeStamp>2024-07-17T16:04:44</startTimeStamp>
				<author>
					<name>azus</name>
				</author>
				<source>
					<applicationSoftware version="3.0.5">HighScore Plus</applicationSoftware>
				</source>
			</header>
			<dataPoints>
				<positions axis="2Theta" unit="deg">
					<startPosition>10.000</startPosition>
					<endPosition>89.990</endPosition>
				</positions>
				<commonCountingTime unit="seconds">96.000</commonCountingTime>
				<intensities unit="counts">238 242 236 227 232 273 219 227 244 230 210 231 236 230 233 229 223 227 227 252 203 216 218 233 239 251 227 234 214 240 256 246 223 224 233 215 202 213 198 208 238 218 219 242 220 208 235 228 194 218 223 203 234 239 228 240 221 215 245 246 243 207 242 219 228 201 220 217 217 244 205 217 196 231 255 213 213 206 217 209 212 184 197 216 222 223 217 225 215 211 209 219 188 209 211 202 196 203 212 198 201 165 208 213 210 187 204 193 220 214 222 223 213 216 191 193 199 213 190 213 209 207 229 182 189 233 218 184 191 201 214 190 180 217 205 204 171 188 192 212 192 203 182 184 193 201 193 188 200 201 201 168 186 189 198 203 208 190 188 169 169 195 163 193 195 205 194 192 159 181 172 177 188 189 196 176 173 197 190 196 197 185 205 188 161 166 181 152 172 169 172 201 203 207 204 190 200 200 178 176 171 174 172 180 179 186 197 183 185 171 179 189 173 177 193 157 167 173 172 172 173 184 189 175 177 173 200 181 188 181 174 169 161 187 171 156 164 175 194 190 158 167 172 155 170 181 170 173 175 161 170 173 158 167 178 159 155 144 156 166 182 174 185 165 167 160 160 147 159 177 172 172 170 156 158 161 166 169 178 165 167 168 164 170 161 159 157 171 152 172 184 182 156 175 173 170 180 176 168 147 143 158 159 170 162 155 178 171 170 172 164 159 149 165 177 155 171 154 159 173 148 163 168 160 143 160 172 149 181 172 159 158 146 147 159 151 158 166 156 166 167 173 164 168 171 156 150 151 160 167 150 159 151 155 155 153 142 143 157 167 149 159 157 167 156 142 150 146 139 163 151 157 144 142 161 179 164 153 153 160 157 151 157 154 143 162 169 150 149 154 153 148 141 168 165 145 136 135 148 155 146 142 141 141 143 137 127 128 139 138 147 167 151 143 126 147 140 121 145 153 124 136 147 141 148 139 129 156 140 131 136 127 123 136 149 141 133 131 147 145 147 134 144 151 144 138 130 136 134 133 136 134 135 134 143 150 135 136 137 131 124 123 126 131 140 127 143 127 136 147 126 124 130 129 140 140 130 125 133 125 127 124 138 128 133 127 108 114 119 116 118 136 130 130 133 138 122 125 158 156 136 132 142 144 138 127 118 119 108 128 124 126 136 143 135 140 140 121 132 136 125 121 120 127 117 116 122 128 131 151 138 128 123 113 115 116 113 120 129 113 113 124 119 120 127 120 118 130 135 128 127 114 122 142 130 124 118 122 126 125 122 113 122 130 125 119 124 116 105 115 125 117 120 116 112 122 124 118 121 119 112 119 111 116 121 113 108 117 119 116 122 113 108 118 123 118 117 125 128 120 116 115 118 123 124 118 117 114 103 103 111 115 115 117 109 113 124 113 112 113 108 111 104 95 109 120 125 113 99 110 122 119 116 103 101 114 114 101 109 111 104 124 126 120 116 111 110 109 111 110 116 112 112 113 98 106 109 105 109 103 99 96 95 98 107 102 104 106 100 107 111 109 106 113 109 109 114 104 104 109 101 95 103 110 103 93 102 105 105 112 109 108 115 122 112 100 100 101 89 99 111 104 104 100 96 106 108 102 100 99 104 115 108 103 104 103 101 101 107 99 104 106 98 105 103 95 103 104 98 100 99 92 98 103 101 100 91 96 99 97 95 93 91 103 114 106 100 102 110 109 106 110 110 104 87 82 87 90 95 89 87 83 79 94 106 103 104 106 106 111 102 91 90 89 98 100 109 111 103 103 95 92 109 103 90 96 97 85 89 92 100 108 105 116 103 100 105 105 105 101 98 111 109 108 110 110 113 111 105 113 104 109 116 99 95 95 95 95 100 98 99 118 121 100 81 100 124 116 105 120 114 104 96 97 100 95 100 100 106 99 89 91 93 98 100 101 89 80 89 100 95 93 99 99 95 105 104 99 85 85 101 90 81 89 96 91 92 101 96 79 95 95 95 97 94 86 88 100 105 88 83 89 87 110 97 94 96 95 101 91 84 98 96 87 85 95 91 100 90 89 81 92 93 79 89 89 83 98 96 87 86 100 88 81 85 93 82 92 100 103 97 87 99 88 79 86 80 75 85 69 79 88 86 83 95 94 102 82 90 102 90 85 82 86 91 88 89 92 82 91 93 95 92 97 89 93 102 91 94 91 83 81 84 83 83 82 87 93 86 78 74 70 79 89 88 84 82 75 87 91 78 75 75 94 74 66 69 72 78 90 78 79 98 79 92 73 85 90 81 98 87 83 72 84 89 87 81 74 68 70 75 75 88 87 74 90 81 80 96 74 82 81 74 77 71 81 87 75 86 80 98 89 78 76 81 80 77 67 81 77 86 87 77 89 78 74 71 76 81 88 73 82 84 85 72 86 79 101 98 73 82 84 85 84 82 79 78 83 82 75 75 74 86 82 80 90 76 73 71 69 82 80 79 74 78 70 90 77 65 77 80 87 90 97 73 85 76 84 83 87 76 72 72 96 65 75 84 82 78 77 96 88 84 87 84 68 85 91 78 88 85 81 72 79 95 85 73 62 80 91 89 85 72 73 80 84 80 83 75 77 58 99 76 79 72 78 76 86 72 77 76 79 95 78 75 76 76 81 74 77 81 86 76 64 70 66 70 68 75 80 82 72 76 76 75 79 78 82 78 84 80 96 79 94 65 82 75 78 75 65 77 82 73 72 82 82 77 78 83 74 86 93 76 83 82 68 69 85 90 85 81 98 84 81 81 91 93 104 79 78 84 98 72 103 93 90 85 92 92 98 92 76 85 90 111 109 97 87 105 100 96 101 82 101 92 78 86 99 98 92 101 102 90 97 90 105 97 105 114 128 113 125 147 150 135 152 138 148 133 165 176 204 218 237 270 293 354 413 479 527 648 808 881 1026 1168 1374 1433 1535 1502 1495 1434 1374 1214 1134 1035 907 721 631 569 473 399 341 297 269 259 217 187 170 157 183 179 156 156 152 170 167 156 181 158 201 179 153 138 133 146 127 142 140 117 91 89 108 75 107 103 102 91 84 84 85 96 89 95 90 84 97 78 74 75 90 78 70 83 73 86 81 73 87 78 74 81 88 70 75 75 86 74 70 85 62 77 61 65 82 68 92 75 71 69 66 65 68 79 74 62 78 75 71 68 72 73 73 77 79 63 80 78 67 91 68 72 76 71 57 60 57 75 70 73 67 69 74 56 67 60 62 63 63 61 68 77 67 53 69 74 60 64 65 72 63 73 58 63 65 71 71 62 71 76 60 55 64 65 69 62 67 71 65 65 60 56 68 64 65 53 77 80 66 80 62 75 66 73 60 68 39 60 70 79 63 64 68 78 72 74 65 67 76 59 67 82 67 62 70 54 70 73 67 68 64 61 52 63 84 58 66 81 81 72 72 69 75 74 61 67 77 62 69 69 67 71 72 61 53 62 63 58 79 72 71 68 59 72 79 71 67 65 58 71 64 64 59 64 63 71 73 73 71 62 83 67 57 63 69 83 61 68 62 54 61 64 62 66 66 53 64 59 65 58 60 61 62 69 67 60 66 63 67 63 65 65 62 53 61 66 54 56 74 73 74 60 56 61 58 61 73 60 64 70 53 59 65 65 66 60 69 62 61 65 57 64 70 66 70 67 63 56 60 76 72 69 77 63 60 61 62 71 65 63 64 63 50 72 55 61 74 61 56 55 47 51 52 55 59 60 60 54 55 68 58 70 68 69 77 54 62 68 62 69 64 57 61 63 56 62 68 64 52 54 68 57 59 63 53 63 54 59 62 56 68 61 70 57 61 65 62 53 57 62 63 65 69 63 63 58 60 67 53 55 63 56 66 66 68 78 61 59 73 76 80 79 66 61 62 70 70 72 57 50 57 54 59 69 63 67 59 58 55 70 57 64 57 70 69 53 60 53 61 59 52 58 60 73 59 61 62 65 61 59 69 64 50 50 61 58 63 56 54 63 72 50 63 58 52 60 65 58 63 65 65 59 60 58 57 63 57 58 58 51 55 56 50 64 69 70 81 73 56 58 58 67 53 48 59 65 65 64 68 65 60 57 59 64 62 61 59 65 68 66 73 65 65 67 59 52 54 66 68 65 59 65 59 64 62 67 71 79 76 72 62 67 57 59 63 67 70 72 70 69 65 64 70 78 75 66 70 84 81 66 60 55 52 62 67 73 66 57 51 53 56 58 54 59 66 63 64 62 60 70 61 60 51 54 61 67 69 62 62 71 68 62 59 63 66 70 71 64 67 73 70 67 65 57 61 71 72 63 62 66 73 78 74 73 83 94 88 85 81 79 94 90 80 78 76 82 79 79 82 70 59 62 73 73 82 84 75 83 88 80 79 76 74 82 80 74 77 74 77 79 65 60 60 62 65 73 84 81 81 78 72 77 85 80 84 86 76 71 73 81 82 79 82 80 78 81 83 64 64 73 60 61 60 63 71 71 59 63 64 61 72 66 71 71 72 78 60 56 67 69 69 66 78 86 87 86 88 93 87 88 92 92 98 90 74 86 86 72 70 66 61 63 69 72 77 80 81 74 74 78 69 71 79 80 73 63 66 72 66 73 75 77 76 68 67 67 70 72 75 70 72 87 84 76 74 68 62 62 75 80 70 79 79 69 72 68 58 65 69 61 61 71 69 62 66 67 66 67 70 76 74 76 75 69 68 67 74 76 76 77 85 85 85 81 82 85 88 77 77 93 106 102 88 86 86 78 79 76 88 78 77 96 88 79 97 91 78 70 72 89 95 93 95 96 89 94 97 100 98 97 98 99 103 101 109 109 97 91 108 111 99 97 84 88 97 109 113 112 108 111 105 110 110 100 100 106 118 114 100 115 124 107 95 102 117 118 109 111 130 128 123 116 102 108 118 124 129 131 138 128 128 143 128 122 135 152 137 128 145 153 147 148 143 135 157 160 162 156 160 158 155 145 147 150 164 166 175 178 187 172 174 196 192 194 196 185 196 201 213 212 198 208 217 226 241 256 263 249 261 281 270 280 294 289 352 377 371 381 424 448 479 525 581 588 649 745 868 912 1035 1179 1365 1534 1815 2195 2514 2895 3316 3745 4089 4304 4586 4619 4508 4552 4540 4419 4255 4126 4011 3850 3767 3573 3269 3111 2924 2786 2715 2701 2713 2761 2785 2929 3149 3381 3585 3871 4147 4389 4586 4796 4878 4748 4621 4472 4153 3960 3728 3434 3163 2962 2709 2363 2109 1881 1613 1389 1217 1092 950 868 831 765 699 655 627 635 617 659 646 664 663 657 601 604 562 529 508 494 467 449 420 386 340 320 299 279 276 235 224 197 203 193 191 199 200 194 179 182 176 172 158 150 142 160 145 154 167 143 138 137 149 144 122 149 132 137 136 137 138 122 121 99 113 133 122 123 133 133 138 123 115 121 131 129 132 117 117 121 116 113 103 116 107 120 125 112 101 118 128 114 114 116 118 107 99 108 132 117 108 113 100 96 106 101 99 105 129 127 108 94 93 112 115 129 116 96 93 99 110 104 117 94 117 112 105 106 105 107 96 101 101 95 102 97 107 105 96 95 99 107 112 111 112 97 114 105 100 94 101 100 111 105 119 131 106 103 101 101 115 96 100 105 102 108 93 111 111 103 108 95 99 97 95 87 108 102 111 101 99 111 117 127 116 109 93 95 118 101 114 97 101 118 112 113 103 110 108 101 108 98 96 94 91 111 111 102 117 116 91 118 115 104 90 97 102 102 118 104 110 88 106 103 114 117 122 107 121 108 104 116 108 103 90 100 106 104 99 117 131 126 109 137 126 106 125 123 106 106 120 130 123 134 115 136 122 110 94 115 119 128 110 124 122 130 97 134 124 98 121 102 135 119 106 108 116 115 106 134 120 101 115 125 113 110 124 141 123 116 130 114 133 126 108 121 119 126 117 127 138 131 123 152 134 113 117 107 116 133 117 154 132 105 124 127 137 139 120 102 155 136 158 152 133 131 167 153 168 156 158 150 167 164 185 150 153 141 134 145 148 133 151 131 135 131 110 115 125 116 146 117 129 134 101 136 115 120 129 103 108 109 116 125 128 104 123 136 125 119 107 119 120 132 105 114 150 132 85 119 121 147 117 121 124 132 115 135 140 121 135 132 113 141 126 133 132 145 120 121 121 126 119 115 117 118 133 118 117 126 109 119 124 114 120 119 135 130 103 121 105 125 116 116 131 125 126 137 144 115 107 135 146 135 123 146 117 130 141 152 141 113 129 140 132 138 121 118 120 129 139 139 160 136 135 132 132 150 139 170 136 120 156 132 130 134 134 111 137 119 118 138 107 121 115 126 134 146 148 132 154 139 120 134 111 156 125 145 137 148 120 125 113 124 143 134 128 144 114 103 122 133 138 134 125 140 138 132 144 147 168 138 122 150 152 157 139 119 153 149 146 147 138 156 167 156 153 161 155 141 151 184 190 201 211 223 185 215 209 261 257 267 289 271 276 276 257 257 234 269 262 265 234 219 203 219 205 209 184 194 202 221 178 191 179 188 184 176 160 169 171 146 140 152 176 178 168 152 167 163 168 154 151 175 168 194 173 156 161 164 198 180 178 159 164 160 176 183 216 176 181 175 183 162 168 167 155 156 139 170 140 180 184 165 150 161 156 171 150 168 171 173 165 167 151 178 185 186 184 185 185 189 149 161 165 155 155 183 196 177 173 180 171 170 194 194 201 190 179 174 180 185 187 192 189 193 187 176 160 173 169 174 173 184 209 199 208 193 187 194 211 177 194 199 195 185 200 223 212 195 208 195 211 204 206 222 199 212 229 225 242 236 269 266 288 287 311 285 312 345 373 366 414 477 540 614 705 783 840 1008 1094 1219 1232 1213 1242 1199 1158 1115 1094 1026 1012 1001 1014 957 899 874 757 691 642 575 526 485 457 419 365 355 369 362 350 329 344 329 330 316 300 327 315 305 330 328 323 317 345 350 360 405 446 451 474 496 473 501 536 536 546 547 531 468 448 474 478 417 401 370 371 376 352 339 312 310 290 255 248 247 260 262 259 251 226 217 233 245 248 241 215 198 216 224 230 246 204 200 202 205 215 205 197 199 193 186 210 201 183 190 191 209 207 209 194 217 213 199 203 213 222 197 211 197 192 196 191 202 214 229 217 187 181 195 196 200 209 217 195 187 204 209 199 208 212 209 200 169 195 212 203 177 195 220 219 216 210 190 206 218 196 189 202 217 218 191 181 197 194 176 179 198 192 192 196 201 195 200 215 213 200 191 203 204 197 205 185 195 197 182 178 188 195 175 185 223 211 191 194 188 213 219 214 225 203 210 218 206 216 209 205 210 203 201 199 186 190 201 207 195 200 203 183 181 189 192 187 184 203 193 173 198 201 197 199 193 174 171 189 198 189 206 202 184 201 205 187 192 185 189 196 196 183 177 201 201 204 210 207 188 190 202 205 217 197 171 191 184 184 199 197 199 191 192 181 186 193 196 186 199 211 216 219 203 206 195 177 185 201 201 183 198 214 189 180 188 198 189 195 202 199 209 206 207 216 215 215 218 209 202 199 194 202 205 225 230 208 208 213 221 219 193 197 211 224 220 202 202 210 211 196 189 201 199 191 187 188 198 221 223 237 238 215 219 202 189 199 211 201 194 192 197 211 210 195 193 223 209 201 216 208 209 208 193 192 201 195 196 201 206 222 220 210 200 199 217 219 203 184 179 195 212 209 192 196 197 193 196 194 202 206 207 208 205 212 220 193 195 214 207 209 205 210 200 200 222 208 190 185 204 209 204 197 206 208 204 201 211 216 196 195 210 217 221 220 224 211 206 216 211 198 211 215 213 217 216 221 216 210 227 226 216 230 214 205 216 224 241 235 224 248 232 230 243 225 223 230 240 245 245 215 217 227 232 223 217 224 228 220 208 216 211 223 225 221 243 240 235 217 218 232 233 218 219 216 207 209 211 210 223 226 211 216 213 222 243 233 217 210 225 206 208 216 229 233 214 209 220 227 211 207 205 231 225 220 230 235 250 222 221 226 220 221 223 210 254 270 263 271 249 232 244 250 252 259 269 257 258 266 279 246 247 253 250 230 242 248 258 256 229 241 236 224 233 228 218 212 219 241 233 220 221 209 226 244 254 254 240 221 235 237 232 234 222 236 231 234 265 249 220 211 222 230 231 235 227 240 237 241 215 238 247 223 243 244 268 260 249 257 241 220 229 261 275 244 220 256 243 239 263 253 214 246 258 254 247 263 264 253 252 262 257 229 256 276 252 253 237 234 261 288 285 287 286 305 283 274 297 297 295 299 270 327 330 315 325 315 340 378 373 391 426 418 422 450 471 511 530 588 656 692 748 776 859 1010 1144 1223 1413 1567 1714 1931 2126 2182 2356 2467 2507 2537 2460 2348 2228 2137 2047 2002 1933 1901 1785 1771 1689 1562 1487 1417 1234 1117 1097 955 840 731 667 657 566 522 498 499 470 409 406 382 379 382 375 350 312 297 299 295 292 294 273 278 279 252 264 269 290 277 274 252 250 241 268 276 255 266 229 238 257 253 245 230 257 232 247 243 238 256 243 215 233 251 241 224 235 224 215 230 222 243 263 238 207 234 202 226 215 225 245 250 225 204 199 218 248 219 233 218 209 241 211 211 227 231 199 221 214 217 222 216 224 221 207 214 242 233 222 201 217 170 185 225 212 223 195 199 238 213 204 246 214 216 237 237 225 214 161 234 225 216 216 225 178 177 197 237 232 205 215 192 189 199 205 189 205 239 219 201 210 191 204 193 225 206 221 254 198 203 208 234 214 208 210 216 208 217 197 215 190 211 189 231 240 209 182 233 200 207 206 203 207 210 191 203 216 216 218 185 210 207 207 196 240 216 200 222 194 209 197 197 186 209 176 218 217 229 192 202 210 201 213 228 215 197 211 198 189 216 203 186 191 205 199 184 206 202 217 226 203 201 184 204 228 210 213 199 193 192 173 228 189 195 176 155 188 204 207 200 191 182 204 211 183 201 208 217 218 225 229 205 223 236 229 236 231 208 192 222 228 203 215 219 235 232 236 189 213 204 212 209 194 190 211 226 211 211 211 244 211 206 220 212 228 202 185 217 193 219 196 194 195 192 219 204 191 191 213 219 222 231 190 243 228 196 207 212 195 205 214 205 196 201 193 208 218 202 213 230 201 193 239 204 218 203 188 197 183 173 185 182 194 210 196 182 233 214 208 233 210 229 216 202 222 249 225 218 193 212 193 227 197 189 180 195 224 229 191 221 199 187 218 171 211 183 167 199 218 220 191 201 201 207 194 194 211 190 203 202 245 232 236 212 224 219 241 205 185 203 211 192 214 218 241 250 209 206 208 208 250 223 230 244 251 239 178 193 206 268 249 248 207 230 240 222 245 250 231 209 246 235 260 217 206 216 181 220 223 210 221 227 213 207 240 204 234 218 195 231 207 205 190 188 214 202 195 226 224 199 192 231 191 218 195 222 219 225 176 197 225 194 192 207 185 195 176 190 207 202 189 207 211 230 189 205 237 201 201 187 210 204 252 220 201 224 236 219 209 182 178 183 228 201 212 220 222 227 203 208 213 209 200 197 217 233 241 239 218 213 213 184 202 217 220 213 216 215 224 250 224 212 203 222 207 229 244 254 237 211 266 232 223 247 293 276 274 281 288 287 272 294 315 369 338 364 387 397 383 409 388 357 370 405 393 379 384 381 367 361 373 418 357 316 357 327 332 299 312 293 325 318 288 272 305 299 325 301 310 330 312 330 347 335 336 384 367 381 373 379 375 393 385 344 320 342 354 317 314 338 281 325 313 286 305 276 288 281 279 289 284 290 269 240 252 239 231 239 223 212 231 215 213 226 231 218 199 202 176 222 223 184 186 200 222 210 205 203 185 181 189 213 222 220 229 214 221 202 206 183 216 221 197 174 184 204 209 205 185 177 172 202 201 220 198 187 204 205 164 202 189 182 174 181 187 193 158 163 200 201 184 192 198 208 190 201 213 210 192 165 168 197 215 204 190 167 183 210 201 204 192 187 190 187 181 204 175 177 196 195 212 194 197 223 224 201 187 191 202 197 193 201 211 204 208 232 208 201 187 195 201 214 199 197 186 199 200 199 197 192 187 183 163 170 218 202 189 199 192 213 200 204 197 198 193 190 183 192 190 193 175 176 182 190 192 205 200 184 192 212 195 198 181 178 183 209 180 189 210 188 161 180 210 196 195 221 212 201 207 192 213 195 196 197 195 199 198 211 197 215 223 199 191 162 177 195 209 210 210 204 203 173 176 173 201 201 201 222 237 219 200 215 234 233 225 229 239 241 253 259 244 255 270 267 263 271 280 267 259 256 257 237 241 246 221 212 245 276 274 256 234 230 255 237 238 247 222 206 215 226 213 213 214 199 202 218 222 225 225 220 216 203 205 202 202 215 201 193 208 212 199 199 211 213 208 218 200 197 201 194 200 216 207 204 205 201 202 193 178 194 222 215 212 200 196 207 194 194 201 213 210 229 225 199 200 202 202 213 223 216 190 182 213 216 194 221 227 192 193 194 193 202 199 211 207 200 209 215 218 201 195 211 194 181 206 215 201 193 185 186 190 193 200 212 206 196 198 202 194 198 211 198 213 206 187 199 216 211 214 204 189 214 212 209 224 227 205 200 217 234 224 206 201 198 211 206 209 211 211 224 218 224 222 221 201 190 215 200 196 217 224 211 202 199 203 203 217 224 206 198 201 201 202 207 211 234 236 213 211 221 212 190 191 207 204 199 198 189 204 230 229 238 236 225 209 212 228 223 219 209 200 233 248 240 229 230 236 223 236 242 255 256 240 251 239 248 279 270 254 260 258 268 278 297 291 305 318 332 329 341 373 413 431 415 474 505 537 581 612 684 719 770 801 841 875 952 993 998 1028 1039 1035 1107 1125 1129 1181 1173 1235 1334 1368 1497 1623 1674 1694 1736 1783 1774 1715 1688 1645 1535 1471 1358 1299 1250 1174 1163 1163 1204 1148 1079 1088 1088 1014 955 947 904 836 784 731 676 655 646 599 536 529 524 484 470 489 488 465 463 451 444 442 466 450 481 516 477 523 526 525 558 546 596 636 661 684 706 731 799 710 739 736 741 704 662 675 649 597 600 572 564 542 547 540 555 547 530 519 491 470 445 396 394 407 358 339 304 320 311 279 278 279 264 274 258 242 244 217 227 227 248 258 242 247 239 241 233 207 217 215 192 201 200 228 214 195 201 194 197 177 193 213 191 203 199 205 197 197 186 201 208 218 186 182 184 188 203 192 184 176 171 200 189 196 199 199 218 218 214 219 194 212 194 187 194 205 197 208 194 182 164 167 185 189 191 168 181 189 184 187 180 189 178 169 175 187 177 202 210 202 197 194 175 182 197 192 207 197 166 193 208 194 190 168 175 188 180 177 197 202 192 187 209 191 189 186 192 199 198 177 195 201 200 193 194 185 193 189 192 189 169 178 184 189 198 171 186 177 182 170 174 184 191 202 179 182 210 192 193 193 186 181 168 166 164 149 172 208 165 171 176 189 202 178 184 207 180 166 189 182 203 165 157 181 184 181 178 157 162 155 154 154 177 158 167 175 180 182 190 175 178 168 176 171 182 160 143 171 170 178 186 175 172 197 198 213 188 179 180 176 171 198 171 173 174 170 189 203 183 175 186 182 167 190 172 180 174 178 175 161 165 206 191 205 192 184 189 154 168 169 196 163 158 157 178 191 174 172 164 178 139 152 162 158 173 197 157 175 201 187 188 187 163 157 167 162 151 152 165 150 162 173 171 140 162 191 163 168 158 166 175 185 162 144 156 133 143 159 161 194 177 166 144 166 159 177 152 158 169 170 146 153 163 172 186 179 180 177 190 174 177 161 177 161 182 168 164 199 173 164 170 170 179 167 182 169 168 160 180 186 181 154 181 160 175 169 183 179 149 166 176 196 153 176 199 160 165 180 150 164 189 149 146 178 165 165 180 173 170 158 165 162 153 161 197 161 184 185 179 160 171 153 162 175 156 176 148 167 166 192 181 168 151 172 172 203 159 173 167 159 162 158 182 170 157 184 171 158 161 158 176 162 178 172 175 160 171 179 167 172 180 143 161 172 155 150 196 191 183 178 192 166 179 186 160 183 159 159 181 178 162 146 184 168 201 175 175 166 178 183 168 165 167 153 182 151 175 144 171 174 138 176 150 188 166 161 187 180 153 209 170 175 190 166 207 168 158 167 224 167 177 184 161 169 154 176 149 142 164 174 189 175 173 150 187 159 172 173 155 173 170 173 176 175 171 149 162 169 181 181 148 189 197 166 150 157 158 159 171 168 152 182 172 189 178 164 157 183 150 158 167 177 174 158 157 171 171 159 164 182 191 190 169 181 160 158 143 163 165 160 172 200 148 164 179 148 172 193 156 161 164 170 148 154 147 158 157 150 188 182 171 158 172 162 170 164 143 140 159 173 159 161 151 136 152 154 156 157 140 155 150 154 152 155 147 173 148 136 144 154 158 158 134 145 178 175 154 151 157 148 128 146 166 148 146 152 162 150 151 138 164 143 158 151 166 149 148 159 150 154 153 131 162 134 150 135 144 136 140 124 144 136 144 180 170 148 143 148 128 141 151 139 159 140 156 143 156 151 157 149 147 142 131 148 156 179 177 158 148 145 131 147 157 142 135 156 138 133 154 146 160 148 170 176 194 160 148 154 147 183 181 158 176 158 149 152 165 169 183 166 188 178 170 164 158 177 175 167 209 186 171 180 196 182 174 198 186 178 176 169 189 180 189 154 165 179 161 176 174 164 185 174 185 181 166 162 171 172 167 167 164 140 172 145 163 147 152 163 166 164 136 145 148 165 155 143 153 133 154 162 158 160 146 148 141 142 162 141 142 160 141 125 128 139 147 173 146 141 161 145 150 146 144 164 156 148 143 159 146 154 140 130 153 159 152 163 156 163 158 161 149 152 163 170 156 137 140 150 146 142 129 142 145 143 145 152 149 146 131 147 142 133 126 146 158 166 138 150 144 157 165 153 146 147 160 179 171 149 156 144 153 163 147 152 144 148 143 144 138 151 172 171 151 167 154 145 155 158 157 171 168 162 161 170 185 179 162 172 162 165 188 184 173 185 196 192 181 195 232 202 198 201 219 223 241 260 248 253 242 257 284 311 322 335 369 359 411 454 469 486 541 539 546 557 526 553 567 534 525 489 467 479 493 487 482 462 463 432 447 465 436 435 424 430 413 405 402 395 363 354 349 355 341 309 295 286 313 314 289 298 281 274 270 252 256 258 266 279 272 265 286 279 260 304 327 296 283 302 298 326 366 375 383 384 424 453 452 462 500 529 554 579 612 645 623 622 627 599 558 524 511 473 432 413 432 440 430 412 412 407 389 393 393 411 405 377 365 327 332 322 318 305 265 243 273 256 224 221 210 199 199 194 205 202 175 179 176 175 173 166 160 165 161 143 155 171 160 153 160 159 159 168 164 160 155 148 145 137 146 158 159 159 168 162 149 145 166 165 154 147 146 161 149 145 163 163 163 153 139 141 143 135 151 166 166 161 161 159 136 138 149 149 146 156 171 174 164 151 144 138 144 139 140 155 162 147 141 147 143 149 139 139 143 142 145 142 129 137 140 124 131 137 135 134 140 139 117 116 125 116 116 132 136 133 124 119 119 143 153 131 123 123 130 127 131 142 143 133 133 139 118 115 119 120 117 117 135 138 132 126 128 126 126 133 123 119 133 136 125 126 136 135 136 140 134 133 136 136 133 126 139 139 133 135 127 120 137 138 128 135 135 135 132 135 130 129 136 149 156 145 137 115 116 143 139 138 142 140 144 131 127 137 133 123 121 130 136 124 128 132 132 123 132 148 146 129 121 131 143 133 126 124 134 142 135 127 128 139 140 144 118 116 133 116 116 113 106 117 127 119 134 133 115 109 113 118 116 129 136 119 126 131 137 128 129 115 114 98 114 125 115 114 124 127 129 130 129 118 136 138 130 143 137 129 149 148 133 126 117 120 122 126 118 109 116 130 141 130 138 134 119 130 145 137 127 133 127 119 136 140 137 134 142 139 121 133 134 136 150 136 133 139 126 128 127 136 138 132 129 136 149 138 138 113 121 125 121 124 124 131 131 131 152 134 120 138 127 131 138 144 126 127 130 142 139 149 134 137 130 135 145 121 115 126 130 135 140 133 147 138 121 128 148 154 132 134 164 141 133 125 125 133 142 144 155 162 152 142 157 165 165 157 154 167 176 163 181 190 195 204 204 204 184 198 211 200 187 186 202 216 196 194 179 194 197 177 173 183 187 197 202 216 196 176 209 202 224 207 201 206 223 232 223 220 212 196 217 218 212 197 195 200 188 207 188 174 186 187 186 184 182 181 188 171 165 181 177 170 168 162 149 168 182 187 151 129 139 138 154 137 128 137 132 124 139 140 144 139 157 132 125 136 129 124 124 145 145 148 141 146 145 145 141 149 150 151 149 144 143 151 160 162 154 161 148 156 151 144 155 148 136 129 130 133 130 134 147 138 151 139 141 153 137 131 121 131 147 132 149 149 138 129 129 123 130 127 121 135 147 130 135 138 131 130 119 132 128 132 143 137 153 139 141 115 144 135 123 122 109 131 124 130 116 120 115 117 125 138 136 130 107 128 135 134 125 118 112 127 127 126 120 107 108 135 123 117 129 125 124 111 137 128 121 129 112 127 132 117 123 119 131 124 135 140 113 117 120 112 128 105 105 126 115 111 133 138 114 110 149 118 128 127 110 122 118 116 127 131 99 129 133 120 120 116 132 125 123 115 118 125 115 115 129 112 118 105 103 128 119 111 114 140 145 125 134 121 128 134 125 135 116 130 115 124 120 147 152 124 118 113 105 132 122 113 147 111 122 120 115 117 127 117 109 120 133 131 131 118 135 126 124 122 116 144 115 117 143 148 110 118 118 112 123 104 133 121 130 129 128 130 130 125 117 159 132 111 133 126 96 114 134 120 124 129 120 122 97 132 131 125 137 116 126 123 126 119 117 108 119 127 146 139 114 110 103 113 113 99 129 122 109 130 143 119 136 149 103 99 116 112 121 148 115 137 132 156 118 113 119 118 145 112 115 116 136 117 139 146 102 127 108 115 141 136 103 108 110 102 124 114 125 119 114 104 126 119 108 114 111 98 121 124 116 120 109 129 122 114 112 125 97 153 133 144 121 151 136 130 131 120 130 138 138 127 138 151 150 138 154 147 115 148 127 138 160 130 158 141 154 166 179 168 171 154 172 177 183 172 182 174 187 173 213 217 226 224 229 213 253 262 287 316 305 299 334 362 366 427 397 396 428 435 461 426 430 430 483 441 433 440 427 419 415 374 415 401 364 372 397 395 415 383 392 386 381 392 403 402 409 380 419 390 379 395 382 375 365 372 374 416 413 396 385 384 408 441 500 462 499 460 469 513 504 512 484 491 498 458 446 436 422 425 397 409 412 388 410 411 363 337 366 368 348 333 367 320 343 308 339 300 312 308 269 279 242 235 244 218 218 187 175 189 197 194 189 171 175 164 143 139 156 157 135 144 153 140 125 115 148 128 132 139 126 148 147 151 138 163 126 137 150 141 149 148 137 131 127 133 132 160 146 130 101 124 116 116 126 134 120 110 126 118 122 116 125 128 130 126 118 120 125 124 105 122 118 106 117 132 114 126 103 106 127 123 117 135 113 105 115 104 120 110 100 111 141 135 126 121 119 120 116 109 127 124 109 105 111 121 117 109 119 117 115 110 110 131 133 139 108 129 114 128 133 142 128 120 121 120 103 105 117 127 117 117 137 126 122 112 111 122 129 128 112 116 134 105 117 115 115 124 122 108 97 123 103 100 112 126 105 119 108 111 125 114 119 122 126 106 110 104 121 100 108 117 110 91 101 101 105 103 113 138 103 100 111 124 109 122 109 104 116 109 110 114 112 128 112 112 109 105 111 101 112 109 123 119 107 113 104 111 123 110 108 108 115 120 104 106 117 115 111 119 122 116 107 114 112 107 120 119 114 113 101 101 122 118 116 123 115 110 120 113 119 106 119 120 117 117 121 116 103 131 139 124 141 125 117 128 127 122 126 123 117 112 117 113 120 93 108 111 104 122 123 116 108 101 87 104 115 118 115 119 109 114 111 118 115 125 117 105 102 108 114 118 115 113 109 113 123 108 120 113 107 108 90 126 136 116 110 118 105 99 105 108 105 110 111 111 112 112 114 110 122 127 118 128 132 117 111 105 106 111 117 124 101 106 122 133 121 113 105 108 112 116 116 122 125 115 127 130 124 127 148 161 136 127 134 133 145 142 134 151 154 148 153 149 155 152 153 156 156 154 151 159 156 145 139 145 155 174 175 159 172 178 183 195 194 187 202 200 189 195 215 198 196 193 194 218 208 191 193 185 182 189 168 166 182 181 171 172 179 159 150 167 160 155 164 164 157 165 158 175 178 166 162 165 159 158 163 158 143 129 141 129 114 130 133 133 125 111 125 126 121 119 128 129 122 143 148 145 147 149 146 152 158 146 156 164 166 156 148 143 147 160 158 150 162 158 129 121 122 115 128 132 129 138 136 129 140 148 143 138 127 124 127 128 113 119 138 132 128 134 122 120 120 112 111 120 120 110 114 104 101 111 105 106 113 109 107 109 101 107 110 103 114 116 96 98 105 106 118 118 104 105 114 116 99 84 89 88 96 95 95 114 107 93 95 98 105 104 97 102 101 95 106 103 103 101 96 101 103 104 107 99 97 88 76 91 109 96 90 108 110 108 92 89 102 102 108 105 99 101 97 98 94 94 100 101 93 97 93 93 96 90 95 99 91 92 91 88 90 94 106 101 94 99 104 106 92 88 97 95 99 103 103 95 82 87 86 81 82 84 89 95 98 93 80 86 98 87 97 119 97 81 89 93 94 93 94 95 96 91 89 95 94 90 84 84 82 82 87 89 88 86 81 81 90 103 104 97 90 79 94 88 87 87 78 81 83 83 77 76 86 91 80 85 98 90 96 91 81 77 75 85 88 90 95 88 87 81 74 78 85 85 81 94 91 96 93 90 81 83 83 93 86 109 99 91 92 86 91 85 85 86 79 84 92 78 74 78 85 83 78 70 77 93 78 70 70 73 69 69 80 79 85 86 87 82 82 85 71 77 96 79 77 71 77 82 90 87 79 81 78 84 76 86 95 73 68 76 77 92 76 73 68 81 79 94 81 83 95 85 80 90 91 74 64 77 91 94 79 78 93 83 87 91 100 89 79 81 87 91 89 96 82 88 96 92 72 84 103 83 74 99 93 98 106 94 89 94 102 113 111 115 126 129 139 131 127 136 158 161 188 203 204 228 224 229 248 246 251 274 244 261 262 243 211 209 202 190 175 196 196 179 177 165 175 182 173 157 164 155 158 165 170 178 174 154 175 190 180 149 160 156 166 169 152 147 127 104 116 116 116 136 118 105 114 113 104 91 95 94 95 98 91 88 88 91 99 95 88 91 105 85 80 87 95 92 92 80 87 80 67 72 87 93 80 74 72 90 72 94 92 88 89 92 79 87 85 82 68 82 71 89 107 110 99 97 95 95 110 86 100 99 98 96 90 82 113 105 100 90 98 93 86 97 98 100 93 107 103 86 107 101 117 106 113 108 118 118 129 133 109 112 107 116 120 133 124 124 111 128 106 104 106 122 99 94 84 95 127 113 95 105 102 109 100 78 99 92 108 92 104 110 99 100 92 83 85 93 81 80 86 78 86 71 74 90 76 82 78 91 64 63 59 78 67 82 75 59 77 63 62 60 63 66 74 71 88 64 84 76 79 68 69 77 65 62 83 58 72 62 73 82 66 68 73 66 60 71 61 64 65 71 69 87 76 68 51 58 59 53 57 68 83 63 66 61 68 53 56 73 60 62 70 66 73 70 68 76 72 59 61 78 68 72 83 72 66 68 69 57 75 52 61 68 73 66 59 77 64 60 71 65 63 69 61 68 51 62 63 54 67 62 76 64 62 56 48 55 65 49 71 76 60 58 66 64 64 55 49 52 67 72 62 58 66 75 68 68 60 66 56 59 50 63 61 57 59 43 56 58 52 56 49 49 54 51 65 49 67 68 64 63 55 64 69 51 61 67 65 60 81 64 65 59 77 66 69 55 69 67 80 56 59 73 67 68 66 63 67 73 80 55 75 100 61 74 77 80 63 84 81 50 79 71 73 65 64 52 68</intensities>
			</dataPoints>
			<nonAmbientPoints type="Temperature" unit="K">
				<measurementTimes unit="seconds" deltaTime="1">0</measurementTimes>
				<nonAmbientValues>298.000</nonAmbientValues>
			</nonAmbientPoints>
		</scan>
	</xrdMeasurement>
</xrdMeasurements>
