# Supplementary material for: Impact of oxygen deficiencies on magnetic properties of La0.725□0.275MnO3−δ compounds
Source: RSC Adv. 2026 Apr 17;16(22):20194–205. doi: 10.1039/d5ra07059g (PMC13088778; doi:10.1039/d5ra07059g)
Supplement: RA-016-D5RA07059G-s001 [file RA-016-D5RA07059G-s001.zip › data_xrdml s4 d_0.35.xrdml]

<?xml version="1.0" encoding="UTF-8"?>
<xrdMeasurements xmlns="http://www.xrdml.com/XRDMeasurement/1.5" xmlns:xsi="http://www.w3.org/2001/XMLSchema-instance" xsi:schemaLocation="http://www.xrdml.com/XRDMeasurement/1.5 http://www.xrdml.com/XRDMeasurement/1.5/XRDMeasurement.xsd" status="Completed">
	<comment>
		<entry>Scan Mode: Continuous scan mode</entry>
		<entry>Scan Type: Locked Coupled</entry>
		<entry>Goniometer Stage: Phi</entry>
		<entry>Goniometer Control: Diffractometer Controller only</entry>
		<entry>Sample Changer: Unknown Sample Changer</entry>
		<entry>Measurement Flag: Already measured</entry>
		<entry>Sync. Axis: Unknown Sync Axis</entry>
		<entry>Beam Optics: Unknown Beam Optics Flag</entry>
		<entry>Monochromator: Unknown Monochromator</entry>
		<entry>Analyzer: Unknown Analyzer</entry>
	</comment>
	<xrdMeasurement measurementType="Scan" status="Completed" sampleMode="Reflection">
		<usedWavelength intended="K-Alpha 1">
			<kAlpha1 unit="Angstrom">1.540598</kAlpha1>
			<kAlpha2 unit="Angstrom">1.544426</kAlpha2>
			<kBeta unit="Angstrom">1.392250</kBeta>
			<ratioKAlpha2KAlpha1>0.500000</ratioKAlpha2KAlpha1>
		</usedWavelength>
		<incidentBeamPath>
			<radius unit="mm">240.000</radius>
			<xRayTube>
				<tension unit="kV">40</tension>
				<current unit="mA">25</current>
				<anodeMaterial>Cu</anodeMaterial>
			</xRayTube>
			<divergenceSlit xsi:type="fixedDivergenceSlitType">
				<angle unit="deg">0.600</angle>
			</divergenceSlit>
		</incidentBeamPath>
		<diffractedBeamPath>
			<radius unit="mm">240.000</radius>
			<receivingSlit>
				<height unit="mm">0.100</height>
			</receivingSlit>
		</diffractedBeamPath>
		<scan appendNumber="0" mode="Pre-set time" scanAxis="Gonio" status="Completed">
			<header>
				<startTimeStamp>2024-07-17T15:58:23</startTimeStamp>
				<author>
					<name>azus</name>
				</author>
				<source>
					<applicationSoftware version="3.0.5">HighScore Plus</applicationSoftware>
				</source>
			</header>
			<dataPoints>
				<positions axis="2Theta" unit="deg">
					<startPosition>10.000</startPosition>
					<endPosition>89.990</endPosition>
				</positions>
				<commonCountingTime unit="seconds">96.000</commonCountingTime>
				<intensities unit="counts">224 228 224 236 223 251 237 232 226 223 233 234 207 212 194 240 226 228 188 225 205 211 197 213 208 209 198 208 228 205 220 222 216 199 202 194 212 223 195 218 224 219 197 200 212 213 221 203 212 185 206 208 223 208 186 225 214 213 194 200 195 187 203 196 205 191 200 203 215 189 233 202 215 176 199 185 197 188 167 217 199 195 199 183 214 186 179 199 191 222 195 227 207 188 210 196 228 203 186 179 192 185 184 198 192 204 180 208 179 207 203 208 219 193 201 204 185 188 208 195 198 194 173 209 184 177 180 189 159 173 173 200 219 202 194 174 201 203 188 197 215 205 195 208 196 169 149 164 180 193 177 191 171 202 178 189 187 183 185 186 180 183 195 186 209 191 190 205 190 199 177 184 183 194 194 190 179 167 160 154 176 201 184 176 181 180 176 159 175 180 185 198 183 190 178 194 169 193 160 183 185 167 187 178 174 163 177 178 171 163 161 181 170 170 172 167 175 180 186 163 179 162 190 169 172 171 169 170 173 192 181 162 166 168 168 157 174 169 168 156 166 179 171 176 166 197 174 165 160 182 170 179 165 160 152 161 179 175 162 165 168 186 162 167 174 189 174 182 154 171 174 158 148 183 199 185 172 176 190 165 175 179 181 181 160 173 190 184 166 167 159 175 154 151 159 154 167 166 162 147 140 158 153 149 160 159 166 146 147 165 164 151 170 145 136 159 156 163 167 177 149 168 162 158 149 170 155 155 151 171 169 179 156 160 164 128 129 136 166 158 162 155 165 159 163 175 167 172 159 169 163 146 152 162 150 140 131 150 157 159 160 146 151 146 150 152 143 150 152 155 138 162 159 145 157 153 140 128 142 153 139 164 149 140 144 166 155 144 156 146 139 137 150 139 150 162 146 136 146 129 136 140 152 157 168 141 147 141 154 151 158 133 146 147 148 144 125 138 135 126 143 148 156 153 134 145 145 136 138 130 126 140 145 167 139 134 141 137 132 133 128 141 125 128 136 139 141 151 140 141 140 152 149 134 122 132 123 129 128 130 139 153 150 126 124 129 129 133 122 123 119 138 143 130 132 136 135 140 133 134 124 120 129 120 117 122 126 121 119 118 133 127 126 129 117 121 130 118 114 109 117 126 119 125 116 118 133 129 137 136 130 123 125 118 115 113 118 130 144 138 118 120 118 131 127 110 120 128 123 115 99 91 112 107 114 112 123 125 129 129 115 127 125 115 96 109 123 121 114 109 111 114 103 115 123 109 113 117 111 109 115 129 120 126 127 131 120 117 123 125 120 103 94 99 114 125 124 125 119 121 117 112 110 95 111 121 116 103 98 108 109 112 119 114 103 108 115 115 105 112 113 108 114 112 110 107 112 110 98 107 100 95 107 102 98 116 108 101 110 105 98 100 95 92 112 113 102 108 103 95 99 100 100 106 104 106 121 112 110 116 108 104 102 98 109 115 105 99 99 97 102 110 111 105 108 112 108 101 93 87 88 91 83 86 103 118 116 106 105 102 99 99 105 102 101 104 106 105 106 97 100 100 93 97 96 100 100 101 101 95 83 95 110 106 109 106 102 101 96 93 94 95 96 92 93 95 96 92 84 92 94 84 97 97 94 89 88 94 81 93 108 103 94 102 105 98 96 97 97 92 90 92 89 88 88 83 90 94 90 90 87 89 99 98 89 88 81 76 91 99 93 85 87 91 90 86 89 90 88 91 93 91 86 91 85 83 77 77 84 89 96 97 97 85 90 92 91 90 88 94 88 85 81 90 95 93 86 85 88 78 74 84 80 77 93 96 102 103 96 99 104 101 97 99 93 83 85 91 101 103 86 86 101 82 75 86 89 90 99 95 90 87 77 81 80 74 70 75 78 86 84 80 94 92 81 72 77 83 83 85 88 82 77 80 83 80 73 76 90 84 81 80 76 77 83 73 78 88 88 79 74 64 78 84 88 79 64 70 78 82 78 85 75 75 88 85 78 73 81 76 82 75 74 74 81 92 91 81 78 89 82 72 78 75 79 86 80 78 74 74 70 77 72 74 82 77 73 72 65 78 79 66 75 85 72 59 65 70 66 66 72 80 74 69 75 84 70 89 81 75 74 76 76 71 74 77 72 80 77 90 74 79 85 82 82 80 79 75 79 79 89 88 74 70 68 61 70 89 90 77 82 80 73 72 68 71 69 69 69 65 70 70 75 71 74 82 83 83 71 86 74 77 80 68 75 75 65 68 76 85 67 61 63 82 75 77 68 69 73 75 68 69 67 69 70 66 62 60 73 75 72 68 72 66 75 72 75 67 70 68 79 71 67 79 74 75 66 65 69 76 55 54 82 74 68 71 66 80 69 68 71 66 52 71 70 67 65 57 64 79 67 66 71 55 65 67 63 64 65 63 65 79 75 65 58 61 69 69 62 75 80 72 59 72 74 71 69 69 63 56 67 62 67 75 56 62 64 61 71 73 65 65 60 84 57 48 68 65 59 61 62 72 78 67 66 60 63 70 55 65 65 70 61 64 68 71 77 71 66 72 68 64 77 67 62 74 67 73 78 65 63 77 60 71 64 66 51 73 65 64 57 55 59 64 63 60 61 63 62 65 65 57 48 67 60 59 75 72 69 76 67 58 67 63 61 80 67 61 56 66 71 62 64 59 66 63 69 71 76 68 68 67 71 70 65 63 84 68 66 69 63 64 72 60 67 75 69 65 76 66 88 64 56 70 63 72 64 78 74 73 61 59 70 66 66 71 56 65 64 69 72 70 63 82 74 60 79 70 75 97 67 70 82 82 70 70 84 92 83 73 80 86 78 100 95 79 82 83 96 90 101 95 89 106 104 113 128 136 144 139 151 143 169 168 190 231 244 285 294 374 413 463 493 611 714 810 858 957 1104 1127 1159 1180 1158 1116 1051 970 894 868 790 682 616 521 505 434 400 376 306 265 239 220 212 184 192 146 150 157 164 138 136 130 142 158 137 149 143 130 133 119 123 126 118 84 93 108 92 81 89 66 72 72 81 56 76 67 67 56 74 73 69 71 83 60 56 69 51 41 72 67 70 68 71 59 71 77 63 57 62 66 59 64 60 69 61 60 65 54 67 70 60 62 60 62 68 52 65 61 50 52 55 61 59 45 72 64 58 59 68 54 47 67 64 56 62 69 54 72 55 57 58 66 61 62 66 52 61 53 50 69 56 56 54 52 50 67 66 67 59 58 50 63 55 52 55 65 51 75 55 66 48 53 49 56 66 42 62 61 57 71 57 61 51 55 54 51 48 44 52 46 58 67 53 59 49 54 53 57 51 52 45 59 55 53 57 48 51 56 60 58 45 52 66 57 53 47 52 51 52 62 44 46 59 61 48 59 56 64 61 61 41 43 52 68 59 59 59 59 56 63 41 56 56 77 58 53 55 53 55 50 56 56 66 57 59 57 46 56 52 52 69 60 47 49 54 62 53 51 48 51 67 62 71 62 58 66 54 70 58 61 73 71 74 79 59 60 79 66 67 55 57 53 63 61 66 68 62 54 52 57 62 56 57 54 73 62 63 64 67 61 46 51 53 58 55 58 58 46 65 57 53 57 53 69 70 63 47 56 47 52 53 53 61 65 52 57 56 53 49 52 45 60 56 61 52 43 48 44 50 59 56 51 61 43 52 53 52 56 50 47 46 49 50 44 50 50 53 55 52 59 55 48 48 41 50 60 65 44 44 51 54 42 51 52 47 55 49 46 50 49 48 63 60 50 65 44 49 47 54 66 56 60 59 47 40 52 54 59 56 53 48 54 57 49 41 43 56 55 71 59 55 51 39 57 55 47 51 61 67 56 53 58 67 60 56 49 53 45 50 53 45 47 52 56 49 51 59 61 57 54 42 53 57 64 61 51 47 40 49 50 60 61 59 43 48 52 42 56 52 48 45 39 54 56 49 54 54 59 55 54 55 55 55 62 53 46 37 40 42 41 45 49 58 43 43 56 49 45 55 50 50 54 55 58 47 51 55 49 54 54 48 42 40 39 49 45 46 49 61 53 47 51 42 49 45 45 46 51 48 46 55 53 51 52 50 43 41 46 47 51 44 49 57 48 45 47 56 53 51 51 45 56 58 60 58 48 61 58 56 60 55 58 56 62 69 63 63 64 65 67 57 59 63 59 55 63 66 54 52 49 53 51 52 60 57 52 54 52 48 46 56 49 49 55 64 48 41 47 50 47 45 47 53 45 46 56 59 45 48 51 51 57 56 58 59 56 68 59 47 51 54 51 59 63 60 66 69 62 61 69 68 69 75 80 80 79 70 62 79 72 64 72 62 64 66 63 68 64 63 71 63 57 67 62 53 57 65 67 62 64 60 61 65 72 64 67 72 61 56 56 65 65 55 58 65 59 61 61 63 64 62 62 69 69 64 54 58 61 60 66 63 58 59 55 51 53 53 53 53 49 51 46 56 61 49 51 52 48 50 53 55 56 58 59 55 48 49 59 58 56 61 66 71 74 74 66 64 63 67 67 60 63 68 60 56 60 67 64 55 62 62 60 64 75 78 65 65 69 70 76 71 67 73 71 58 54 69 72 71 68 61 60 52 49 54 61 67 60 57 52 49 49 47 49 50 56 57 49 45 50 50 50 54 53 52 47 51 58 61 51 55 56 48 45 54 51 41 49 51 53 56 59 58 55 52 52 59 55 50 47 52 55 53 55 54 60 58 57 60 65 71 63 60 62 65 65 68 65 66 69 69 70 72 79 75 72 81 79 71 78 71 63 71 77 78 86 83 71 73 71 71 72 77 80 77 68 70 75 71 78 84 85 88 81 73 83 90 89 83 90 90 91 87 93 86 74 81 88 102 88 81 80 77 87 94 82 93 95 86 105 108 112 111 109 110 102 99 102 111 122 119 104 113 109 110 111 107 110 120 118 112 119 108 111 133 127 137 124 128 148 142 128 129 149 153 158 147 145 151 157 179 197 188 194 204 195 203 204 192 216 214 221 246 244 255 275 271 301 329 328 373 407 414 439 485 561 638 667 741 800 879 997 1135 1351 1540 1743 1997 2267 2569 2851 3151 3390 3619 3852 4068 4182 4199 4258 4187 4194 4231 4040 3902 3856 3667 3537 3478 3442 3310 3150 3058 3053 3001 2944 2961 2986 3027 3068 3247 3416 3530 3676 3874 3952 3956 3876 3744 3626 3432 3309 3099 2914 2777 2594 2404 2158 1912 1734 1524 1361 1188 1052 987 879 790 722 706 640 610 583 593 590 577 549 565 569 558 547 540 471 458 430 437 421 401 381 357 331 305 298 259 224 204 196 188 179 171 182 153 163 143 145 150 147 131 121 110 109 121 116 109 111 109 116 109 102 102 106 106 94 109 101 93 87 92 86 79 87 81 89 71 93 86 88 81 87 68 83 87 68 77 66 67 89 67 76 69 64 73 72 64 82 65 68 65 58 72 66 76 68 69 63 67 55 50 60 59 56 58 70 79 60 72 63 57 66 71 48 65 44 59 66 51 62 56 59 56 57 55 70 66 53 55 45 40 47 54 55 59 49 60 67 54 63 56 48 46 49 56 55 47 49 57 62 52 49 57 57 58 51 58 48 54 68 64 45 55 54 54 53 58 60 61 61 58 44 50 46 53 48 53 51 48 53 49 54 58 51 50 47 46 43 51 44 40 40 50 49 45 42 33 56 42 36 42 46 42 49 45 41 42 45 54 43 50 48 47 48 51 33 30 49 40 48 44 31 40 51 44 46 40 48 48 42 49 43 41 37 35 43 41 39 54 58 52 34 37 49 32 50 35 40 43 38 38 41 34 46 40 39 42 37 38 42 32 35 40 46 38 45 32 35 41 33 37 33 33 40 40 45 45 44 29 47 35 39 44 40 44 43 43 33 39 31 42 38 40 37 44 51 34 29 43 32 41 47 36 31 46 43 43 60 53 50 47 58 41 34 48 56 57 46 65 60 59 75 64 81 91 89 82 91 73 92 87 89 76 80 107 82 84 98 76 80 66 53 72 55 75 72 53 57 52 53 45 51 62 48 38 43 61 42 52 51 41 48 46 38 48 38 48 50 50 38 44 41 35 29 38 35 41 35 33 35 37 50 41 29 40 29 45 26 29 38 39 29 29 30 39 36 48 28 31 33 52 37 38 32 29 43 37 32 25 38 36 40 25 39 43 28 26 44 25 40 38 42 29 21 24 33 23 28 30 40 39 38 32 19 31 40 29 23 23 30 36 45 33 32 38 35 26 36 35 33 30 29 43 37 28 28 31 29 44 40 42 19 28 38 41 40 46 32 43 42 28 31 25 32 31 33 36 34 33 38 29 36 41 32 39 29 29 44 41 28 43 41 31 45 32 35 39 27 38 42 34 36 47 43 41 36 49 39 45 50 53 58 36 49 48 52 52 57 59 44 54 66 54 51 64 69 71 54 66 64 96 87 89 104 104 102 117 142 134 137 149 155 160 139 146 137 123 140 143 137 135 119 109 106 97 105 93 79 64 71 76 60 55 53 54 46 52 49 46 47 45 54 44 38 47 48 53 49 40 43 39 33 46 47 44 45 38 41 34 35 39 36 42 49 38 50 47 33 32 41 41 30 42 41 54 49 44 39 49 44 33 33 43 42 37 42 34 50 31 41 43 39 42 56 39 42 40 43 45 41 44 46 47 45 48 39 33 37 46 44 50 58 50 54 37 43 42 44 43 48 48 50 43 39 52 49 43 41 52 46 39 52 56 59 39 55 65 58 50 66 55 58 67 63 62 76 78 77 75 80 78 95 90 90 85 92 96 125 119 114 142 139 156 148 184 218 259 287 308 347 376 463 528 618 703 769 825 914 983 982 1022 1014 999 953 921 942 920 903 846 759 777 760 702 658 608 557 495 450 418 372 360 318 315 261 273 248 241 220 214 203 214 213 206 213 186 195 178 186 201 188 183 198 216 227 233 236 254 291 287 292 290 307 309 318 320 290 288 275 279 264 261 237 228 212 199 191 183 168 169 141 132 128 121 112 99 91 86 96 95 97 89 84 71 65 63 64 68 59 62 62 61 49 43 46 53 65 49 52 50 50 44 47 49 48 49 44 44 46 48 42 44 48 47 42 38 35 44 45 42 50 46 45 47 51 45 40 39 32 42 42 37 41 38 43 38 41 37 31 35 47 58 51 45 43 41 40 37 37 51 44 38 45 39 39 38 40 40 42 48 45 42 34 40 47 46 40 44 43 42 43 44 43 47 42 47 46 45 48 43 38 47 46 49 51 48 51 50 53 51 49 49 42 47 52 48 51 46 39 42 49 41 39 52 51 38 35 43 48 48 40 35 42 40 41 40 42 36 28 40 49 48 45 44 42 39 38 34 38 38 40 40 35 41 40 38 41 42 44 38 41 42 29 35 39 43 43 36 40 47 42 37 38 42 39 38 50 51 39 38 39 40 33 35 36 39 38 32 40 46 42 52 55 41 38 43 41 41 46 41 44 38 28 33 41 43 47 42 29 37 45 40 37 34 35 41 44 38 30 30 35 35 38 40 36 39 43 39 38 40 45 49 38 32 34 33 39 46 47 41 42 40 42 49 47 48 45 39 42 39 36 43 41 37 40 45 46 41 42 48 47 37 42 49 42 35 32 40 42 38 42 43 39 32 35 41 39 42 50 50 41 38 36 44 44 45 50 46 40 41 41 39 46 43 38 39 37 32 35 36 31 38 43 38 43 43 36 41 45 47 42 38 40 42 45 40 38 39 34 34 46 41 33 47 51 45 45 47 42 38 30 36 45 43 40 41 42 40 35 38 45 44 51 47 43 39 37 43 47 50 45 40 42 35 33 43 48 50 47 35 35 35 32 45 50 49 50 40 39 59 62 56 51 48 50 47 48 42 49 47 41 50 54 60 49 40 40 50 59 59 60 54 49 51 54 48 45 41 40 45 43 47 49 47 45 47 45 40 41 40 44 45 45 46 51 52 49 47 43 40 43 51 54 51 49 50 52 57 53 53 50 51 55 58 62 69 66 73 69 64 70 78 75 77 80 79 73 73 74 73 78 67 67 65 70 67 73 72 73 78 63 60 58 56 55 66 62 52 62 67 74 74 61 58 54 72 58 53 60 60 50 57 60 50 51 60 58 53 48 60 63 67 54 45 52 67 64 61 56 65 63 63 61 62 64 57 59 52 48 58 65 51 63 65 62 66 60 61 69 76 73 80 85 77 80 72 86 66 78 76 59 73 90 83 89 109 108 111 118 123 118 115 112 112 121 116 124 145 140 140 155 170 147 155 178 208 202 220 233 231 222 257 260 296 324 350 383 425 481 491 536 598 679 735 839 877 945 1040 1176 1324 1431 1531 1671 1773 1880 1947 2068 2108 2048 1968 1868 1847 1834 1715 1699 1675 1619 1577 1439 1394 1314 1223 1071 1008 912 841 710 650 611 543 453 438 386 354 308 266 279 259 235 229 206 177 163 175 165 146 140 143 114 104 132 104 93 92 98 104 102 94 98 82 91 84 84 80 90 81 81 82 78 67 66 79 71 67 62 78 67 64 72 84 64 65 63 57 50 56 65 61 60 74 75 79 56 67 46 58 51 54 57 40 45 54 50 59 50 56 56 42 50 49 52 60 66 60 41 59 49 47 53 51 65 55 55 47 51 52 53 58 51 53 60 54 43 57 49 57 59 53 66 55 57 49 60 60 53 49 62 50 64 66 62 64 56 57 50 54 50 55 42 56 45 52 50 55 59 58 50 47 53 62 48 48 40 43 55 51 40 52 40 50 57 39 43 37 46 51 45 44 51 43 53 48 35 40 30 38 47 56 50 42 39 45 48 46 46 39 40 47 50 40 38 40 45 35 48 43 45 51 44 50 40 34 44 40 56 47 34 48 45 35 43 45 35 40 44 35 45 37 44 38 37 40 40 26 38 40 36 46 35 41 42 44 50 41 46 43 27 39 37 39 31 42 38 37 45 50 37 38 40 48 58 48 52 53 56 60 62 52 55 64 80 56 73 69 64 65 55 76 78 61 47 67 64 53 56 65 53 35 59 54 49 39 48 44 41 46 46 47 46 52 29 46 52 44 43 49 49 55 45 45 55 40 49 30 50 35 42 40 42 40 42 38 44 45 46 37 33 46 46 56 41 53 49 38 39 40 43 28 40 52 32 44 42 57 57 54 43 43 47 47 48 44 33 41 29 39 40 40 44 39 46 37 41 39 34 35 36 43 41 43 43 59 44 35 42 42 44 37 44 50 41 35 45 49 38 44 55 33 33 40 44 47 37 34 45 41 43 51 41 49 35 51 47 70 55 54 62 60 59 56 54 65 61 62 62 65 69 75 57 61 63 58 66 74 67 83 66 60 66 65 60 54 53 60 54 63 63 56 41 47 42 48 48 55 40 38 49 44 47 41 39 62 45 44 49 50 45 46 47 41 35 31 45 42 39 47 56 52 57 40 35 48 32 46 49 42 38 54 46 50 44 47 35 35 41 45 35 29 45 39 33 43 36 38 42 49 54 50 57 42 48 63 45 36 41 53 39 44 47 37 31 56 56 53 51 56 52 58 56 59 45 57 57 68 44 46 50 62 53 65 57 68 58 65 60 56 66 76 60 57 58 71 86 73 82 63 74 82 85 96 119 114 128 119 139 139 147 173 190 185 196 214 228 215 225 245 239 240 234 237 254 233 227 207 208 191 215 225 197 204 211 194 215 186 171 179 174 170 155 162 164 170 156 151 160 181 176 166 167 166 186 203 202 208 208 197 190 189 199 179 196 164 177 177 175 156 147 147 147 143 152 159 146 131 104 118 115 122 96 71 72 82 76 74 78 61 61 56 62 55 52 55 47 51 56 55 57 55 44 37 42 45 53 51 56 43 39 45 47 49 56 57 56 47 42 50 45 51 54 52 47 54 41 50 45 40 45 49 51 49 44 48 46 46 44 44 44 44 37 46 45 43 43 43 47 51 48 39 39 42 53 51 37 40 45 41 36 41 44 43 44 45 47 43 47 47 47 39 41 38 49 50 53 44 43 45 44 61 48 38 47 43 36 40 48 48 51 33 41 43 39 40 42 35 34 40 33 39 44 41 39 41 33 44 42 37 35 40 45 42 47 40 41 36 27 34 40 41 38 48 36 38 42 36 36 39 44 41 33 36 35 33 34 45 41 40 43 38 30 33 40 38 37 39 37 34 36 42 37 38 34 39 36 38 43 43 38 43 44 35 36 34 39 34 36 38 39 46 42 46 42 36 33 34 43 55 48 41 45 41 37 40 41 48 48 47 49 46 53 48 50 59 53 58 66 70 67 71 86 82 93 114 124 120 117 112 116 109 93 98 95 91 95 100 97 93 83 81 84 92 93 91 87 71 69 65 61 67 60 59 66 54 51 46 40 41 36 34 34 42 47 42 32 32 37 43 45 46 47 41 48 48 42 37 39 41 45 49 44 44 50 51 51 50 45 41 40 46 54 51 45 45 48 53 46 43 44 43 37 33 42 40 42 48 37 37 44 49 52 51 46 50 47 46 48 43 44 48 46 39 43 46 48 49 47 45 51 62 50 40 56 55 45 50 46 46 43 37 41 46 48 44 41 46 48 49 55 52 47 46 43 47 51 48 54 61 55 41 43 50 50 50 54 57 50 47 48 49 52 51 49 49 47 44 53 53 47 49 52 49 49 50 46 50 55 48 51 60 56 63 59 53 55 51 51 50 56 65 65 58 57 55 68 63 63 76 69 66 67 69 69 73 73 67 74 75 70 70 78 79 72 71 68 68 75 80 75 68 72 76 84 92 87 88 105 113 112 118 120 114 108 113 119 127 124 134 159 162 158 162 176 204 216 215 224 238 273 289 299 333 364 396 435 450 506 587 643 684 724 774 780 790 853 885 869 916 940 973 1003 1024 1012 1073 1133 1175 1257 1330 1411 1452 1492 1499 1510 1514 1504 1456 1409 1353 1304 1276 1226 1167 1143 1103 1102 1060 1042 1012 972 945 907 855 794 748 706 642 591 573 530 489 472 408 381 380 396 377 349 324 315 321 303 304 303 295 278 284 306 294 273 308 315 322 331 322 359 383 400 446 440 424 449 473 483 486 477 462 462 459 457 448 434 393 386 367 349 354 360 365 341 328 305 291 281 261 251 226 207 198 183 192 163 150 145 136 117 118 106 97 103 95 95 88 89 89 85 86 79 91 83 71 64 75 78 66 67 63 60 64 77 76 62 67 55 58 55 57 50 63 59 48 60 62 57 54 47 48 44 53 52 48 43 46 51 57 50 47 52 50 54 43 43 45 48 43 44 49 55 44 35 38 39 46 33 37 42 42 35 39 39 41 39 52 48 45 45 43 37 37 41 42 42 38 50 47 45 38 44 51 50 47 37 33 40 43 48 47 54 48 33 48 55 53 61 62 71 65 62 68 69 64 59 59 64 64 55 63 50 59 58 57 52 53 65 51 54 56 67 59 48 47 50 50 39 48 50 49 45 44 47 45 35 40 40 45 36 31 42 49 44 38 39 36 37 37 50 38 40 35 39 55 42 37 48 55 45 40 34 31 31 33 32 40 45 38 43 44 32 38 42 44 43 36 34 36 42 46 40 39 44 43 38 44 48 42 42 44 37 33 34 42 51 37 41 55 43 41 39 39 42 34 40 35 33 40 29 35 40 32 36 28 41 41 33 39 34 24 23 29 38 32 32 38 43 41 34 30 49 38 28 30 39 35 41 41 28 39 26 34 30 33 23 36 36 36 31 27 31 35 47 33 47 38 42 29 35 33 38 31 34 43 41 43 36 35 32 40 36 39 31 30 38 28 36 41 43 29 40 37 46 33 37 26 23 37 37 33 30 35 39 52 39 42 39 38 35 41 38 37 34 50 29 33 29 32 38 39 27 35 37 40 34 39 43 38 34 29 42 38 31 36 37 38 33 33 31 25 25 38 35 32 32 40 33 33 40 39 34 27 44 37 35 49 26 42 36 48 42 27 26 31 26 40 21 33 38 36 29 35 31 21 21 29 36 32 33 37 43 28 36 28 23 19 31 29 31 35 28 34 39 26 35 39 46 25 29 24 28 33 28 25 25 28 36 27 28 38 39 27 36 38 27 23 34 39 33 24 38 31 25 35 36 30 23 21 31 22 42 33 40 30 30 29 34 25 26 35 43 41 34 32 36 30 30 32 26 26 32 27 41 33 18 34 31 30 33 30 27 26 32 29 39 30 33 21 27 37 28 25 30 40 49 28 26 35 32 35 29 34 32 30 36 34 24 33 29 32 37 42 32 33 39 27 39 34 24 37 22 28 27 31 28 31 43 38 39 25 34 24 29 39 48 33 39 32 36 33 30 40 42 35 45 44 45 25 45 47 39 59 42 44 38 46 46 41 41 47 43 42 44 51 40 42 51 50 39 38 38 38 36 36 49 21 31 38 38 52 35 33 43 43 29 37 40 31 37 24 36 43 30 36 31 43 31 30 29 35 42 37 45 29 48 46 42 32 35 38 48 28 37 36 29 30 40 46 30 36 38 33 39 35 25 34 35 32 29 26 39 39 47 29 33 41 36 30 27 43 32 26 22 30 35 36 27 33 37 27 28 28 33 32 35 33 31 31 36 35 23 37 28 38 22 29 31 27 36 40 36 29 26 26 31 32 25 37 32 27 27 27 39 34 30 26 25 30 31 26 28 26 29 33 36 30 33 29 33 41 45 39 40 33 33 31 44 35 37 38 46 47 43 48 54 63 73 70 72 66 70 80 73 57 67 53 55 66 54 61 57 62 54 53 67 50 58 66 57 48 49 44 47 50 48 49 45 49 34 34 40 40 33 29 36 39 42 34 26 43 43 32 28 36 37 37 34 40 33 29 29 25 30 40 37 33 40 36 26 29 33 33 35 32 31 34 35 38 33 32 34 35 31 25 31 34 28 25 26 25 32 34 38 42 39 32 28 33 39 31 45 37 32 28 38 38 35 33 34 27 36 30 29 26 32 30 32 35 27 41 39 40 40 46 36 34 43 46 29 42 45 46 37 36 38 35 42 46 36 41 47 33 40 46 50 39 46 48 45 49 47 45 45 46 46 48 57 59 58 55 62 56 55 67 63 67 67 72 71 64 73 88 94 97 100 110 99 115 121 134 147 162 156 183 215 215 210 253 265 283 309 330 333 374 361 354 361 376 376 352 363 373 377 382 368 355 347 350 327 317 333 362 363 353 326 349 367 351 324 329 302 296 300 294 303 290 275 251 236 239 236 213 203 207 214 211 199 196 191 195 201 198 199 187 187 173 184 196 201 205 189 187 200 206 207 225 210 227 231 252 275 293 308 313 336 367 369 373 388 399 409 385 366 368 380 360 340 311 302 309 304 280 271 272 268 249 258 268 257 258 248 242 236 222 206 194 188 161 149 140 124 98 88 98 91 92 97 80 77 86 75 60 61 65 60 59 51 59 68 63 58 57 51 49 52 47 39 43 56 50 44 56 57 51 49 50 49 41 45 43 47 56 50 43 48 50 45 40 43 42 49 51 45 44 40 44 51 42 36 40 46 39 29 31 35 45 45 41 43 42 38 41 39 37 38 36 32 31 40 40 33 37 35 31 31 30 33 34 28 35 43 41 38 32 34 34 36 38 34 34 39 37 33 37 41 40 37 34 35 28 29 35 32 30 31 35 41 44 33 25 29 34 25 22 28 29 21 26 38 39 34 33 39 43 37 35 34 30 26 30 36 26 23 34 35 39 39 27 24 28 35 33 34 32 36 37 27 31 35 31 31 26 27 36 34 32 36 36 41 38 27 27 33 36 34 34 31 31 32 34 30 23 25 25 22 28 34 35 37 32 25 26 29 22 22 35 31 31 29 27 33 32 30 31 31 30 32 30 32 33 31 23 25 31 33 34 42 39 29 32 36 31 33 33 32 27 28 34 33 36 34 27 30 34 35 36 33 37 38 35 39 41 48 44 37 38 37 35 38 30 33 43 44 46 38 36 36 38 40 44 49 46 45 48 40 28 35 34 34 39 35 36 40 38 40 39 34 23 23 36 44 39 37 40 38 34 29 46 44 38 33 32 32 32 38 36 29 34 34 30 28 26 30 27 34 43 42 32 35 36 37 36 27 33 39 41 36 35 31 30 42 42 38 38 38 37 37 28 31 39 32 32 34 35 45 49 42 43 40 39 32 40 43 41 37 40 49 43 37 42 50 47 48 49 47 43 40 51 56 64 59 60 67 59 58 68 75 65 74 74 70 78 103 101 82 84 94 88 84 103 106 95 92 92 92 90 97 87 76 91 98 87 93 105 109 106 100 104 98 95 107 113 105 126 134 119 109 107 103 109 113 104 116 117 112 120 104 94 107 95 95 90 82 84 97 88 79 77 83 89 81 80 76 78 72 59 66 71 60 66 62 67 60 60 63 51 59 59 51 49 51 44 40 46 43 47 53 49 42 40 51 47 43 46 47 39 40 40 46 56 40 55 62 51 47 55 50 57 59 54 65 73 69 56 53 45 52 59 67 64 46 58 39 47 44 45 48 40 56 59 50 52 49 45 49 49 43 39 43 38 58 46 39 37 35 46 49 45 37 29 27 37 42 32 38 30 33 37 34 42 46 31 39 37 28 35 30 36 41 35 35 41 33 39 35 36 38 40 45 38 39 38 26 42 39 37 32 32 30 34 30 33 36 33 29 24 38 32 31 41 42 30 40 32 30 33 36 33 29 28 31 30 27 31 35 32 24 27 28 37 28 29 28 28 32 36 31 33 22 29 35 33 35 35 35 33 36 21 26 36 26 27 17 23 36 30 34 29 31 40 37 40 28 28 31 40 27 31 35 33 27 33 18 27 35 32 27 29 33 25 30 34 25 27 25 37 26 38 38 34 35 39 37 27 37 33 37 35 38 23 35 32 38 37 25 34 29 38 38 37 32 34 28 30 30 35 35 39 36 33 29 30 29 34 29 35 36 33 32 26 32 41 45 35 36 26 48 31 29 37 34 38 30 33 17 46 31 34 37 37 37 37 32 33 28 23 27 41 33 42 36 30 34 41 36 39 28 28 39 41 36 32 28 34 37 43 32 33 36 34 36 38 36 47 31 40 39 33 40 35 37 37 33 42 29 36 31 37 37 37 37 35 46 26 37 35 35 42 38 42 30 45 36 34 28 42 46 31 40 35 36 32 41 47 44 48 35 40 48 39 38 39 53 57 46 60 45 53 63 68 58 69 62 62 62 58 75 78 72 67 73 78 63 77 94 90 101 91 86 101 86 100 111 118 106 107 124 149 161 164 164 180 173 192 215 201 252 218 256 264 272 321 267 309 324 346 323 330 348 364 318 350 308 334 370 315 331 344 360 332 315 263 309 332 337 304 294 321 317 310 304 297 282 297 318 304 271 289 294 291 292 293 300 289 271 301 293 319 323 313 345 345 352 341 361 368 348 348 341 345 330 344 341 338 304 308 294 286 254 287 275 273 274 255 247 222 219 210 231 212 215 194 201 181 190 189 164 157 165 143 134 127 124 123 137 118 98 111 101 88 88 94 80 87 85 73 82 58 68 69 65 69 52 45 58 55 48 48 64 56 53 44 57 41 64 57 42 50 57 43 45 41 54 44 41 46 43 45 45 39 49 43 32 45 38 43 46 50 46 44 36 47 41 39 41 31 44 41 51 39 38 26 33 35 43 30 45 36 36 41 30 28 30 32 33 32 37 33 33 41 39 45 38 38 38 30 31 34 37 41 37 34 40 35 35 32 36 40 33 32 32 31 32 31 37 34 27 26 27 31 33 35 21 31 29 32 39 44 30 33 26 32 33 32 36 26 26 42 37 30 24 37 39 35 29 27 31 34 25 34 33 37 37 40 27 29 41 36 27 35 30 36 40 41 37 37 38 38 29 27 38 32 35 35 20 26 36 37 31 27 30 29 25 28 31 38 27 28 36 29 25 29 35 42 33 37 33 29 31 33 33 35 39 29 32 42 36 30 34 34 20 31 32 33 35 37 28 33 40 29 30 37 31 34 35 36 31 37 33 34 38 36 36 38 33 36 40 36 38 32 38 41 37 35 33 35 34 34 34 39 33 29 34 36 34 45 34 38 37 48 42 38 47 49 50 48 36 28 29 26 33 45 38 39 39 42 36 39 34 25 37 36 35 33 29 36 41 47 44 40 38 41 38 26 31 38 33 36 37 27 24 37 45 33 31 30 32 37 44 39 32 31 30 39 38 29 27 35 38 42 45 40 38 40 33 28 35 42 42 39 38 43 45 44 44 39 36 47 54 47 52 62 56 52 57 66 71 64 66 68 77 78 81 76 67 66 74 77 73 70 71 70 75 71 78 88 75 81 78 87 89 69 85 96 89 102 108 101 107 113 102 111 123 125 129 121 110 118 133 137 131 131 129 112 115 106 107 112 111 107 106 95 87 85 90 101 104 85 80 86 84 72 77 75 76 85 94 85 69 61 80 89 78 75 72 69 63 63 60 52 50 47 49 55 53 64 66 61 57 54 56 57 64 61 61 63 61 64 57 63 66 61 61 61 72 81 78 71 73 73 70 67 64 69 59 57 61 56 64 72 61 52 59 57 50 55 57 53 52 55 56 55 56 52 56 61 59 59 55 53 48 57 54 46 51 53 52 46 40 40 40 36 39 42 41 42 45 40 39 41 39 38 42 41 36 32 34 35 31 38 42 41 38 36 41 36 32 36 35 33 34 36 30 33 30 25 37 35 33 40 37 40 42 36 43 49 45 40 36 35 30 33 36 30 28 29 30 35 38 32 34 39 35 33 37 38 37 36 30 34 38 36 35 40 41 31 28 35 33 29 31 29 27 28 34 36 35 27 21 24 28 33 35 32 31 28 27 25 31 35 27 25 26 30 35 35 27 32 31 22 27 30 27 25 27 28 33 39 32 30 31 36 34 35 36 28 24 26 27 27 28 33 31 33 34 28 27 28 27 26 33 35 29 25 26 33 32 33 30 30 34 34 32 32 31 25 31 35 29 28 26 30 34 36 38 28 28 31 32 32 29 31 28 26 28 34 36 33 35 32 23 25 35 40 31 32 32 29 27 24 26 29 30 35 42 33 24 27 31 29 19 23 35 31 29 27 32 29 26 28 33 36 40 39 35 31 29 23 30 40 39 34 33 36 34 32 28 25 32 26 28 30 26 33 35 33 40 34 28 25 29 37 40 36 34 39 40 35 34 38 40 45 45 38 32 39 36 36 34 36 36 36 35 27 31 40 35 31 33 35 37 45 54 52 42 32 46 41 45 43 40 48 43 45 48 51 51 49 52 64 64 60 67 79 84 83 79 83 92 105 100 105 107 125 132 132 149 138 154 166 175 168 160 173 172 168 164 159 160 156 135 153 139 145 146 155 132 127 119 126 115 118 117 110 98 122 126 116 118 119 129 121 110 120 121 122 98 116 109 109 103 93 90 85 67 76 70 69 59 66 64 48 63 65 71 47 58 56 41 44 52 54 49 60 53 48 64 54 46 52 43 39 49 50 50 42 50 51 48 46 43 51 38 48 50 45 43 43 45 50 45 46 42 36 26 36 31 40 39 36 44 33 36 39 49 37 53 48 56 50 40 44 42 45 42 43 50 45 41 47 50 49 40 42 38 57 59 57 51 55 71 58 63 63 65 68 76 66 72 72 61 79 79 74 71 70 71 58 58 71 66 52 48 53 61 61 55 46 49 44 52 55 47 53 61 55 58 59 58 50 57 60 52 51 51 48 44 35 47 49 49 40 33 35 43 38 34 44 34 37 32 36 37 40 39 45 29 33 43 35 29 38 42 29 32 34 39 28 26 29 30 30 29 28 34 31 27 33 30 33 31 28 20 39 31 27 33 28 27 31 20 28 37 34 31 34 32 24 22 26 23 22 30 35 31 34 25 24 27 17 18 24 25 27 22 26 22 29 26 31 35 31 29 23 28 23 22 24 29 29 30 32 24 29 26 22 24 18 24 29 24 31 19 35 29 35 31 24 31 22 25 26 35 33 27 16 26 27 31 36 28 23 26 25 22 31 27 24 29 24 36 29 21 27 26 17 28 41 35 31 29 32 18 23 20 35 32 30 22 43 31 30 24 32 27 27 34 35 28 34 25 33 34 35 32 35 33 39 38 42 38 32 31 43 40 31 35 28 29 29 21 45 37 37 26 37 48 31 39 32 26 30 33 37 43 27 37 31 25 32 38 31 35 26 40 38 41 30 33 38 33 51 37 32 36</intensities>
			</dataPoints>
			<nonAmbientPoints type="Temperature" unit="K">
				<measurementTimes unit="seconds" deltaTime="1">0</measurementTimes>
				<nonAmbientValues>298.000</nonAmbientValues>
			</nonAmbientPoints>
		</scan>
	</xrdMeasurement>
</xrdMeasurements>
